# Supplementary material for: A conserved minimal core and modular extensions make the fungal flagellum
Source: Sci Rep. 2026 May 12;16:21656. doi: 10.1038/s41598-026-52644-y (PMC13358043; doi:10.1038/s41598-026-52644-y)
Supplement: Supplementary file 1 — Supplementary Material 1 [file 41598_2026_52644_MOESM1_ESM.xlsx]

## Sheet: fungal_assemblies
data on fungal assemblies obtained from NCBI
assemblyid	Phylum	organism	primary_lifestyle	Class	Order	taxid	species_taxid	name	strain	BUSCO score	Scaffold N50 (Mb)	scaffoldL50	Genome size (Mb)	PMID	DOI	BioProject
GCA_000219625.1	Ascomycota	Zymoseptoria tritici IPO323	plant_pathogen	Dothideomycetes	Capnodiales	336722	1047171	Zymoseptoria tritici IPO323	strain=IPO323	99.3	2.675	6	39.7	21994252
GCA_000167675.2	Ascomycota	Trichoderma reesei QM6a	mycoparasite	Sordariomycetes	Hypocreales	431241	51453	Trichoderma reesei QM6a	strain=QM6a	99	1.22	9	33.4	18454138
GCA_000230625.1	Ascomycota	Exophiala dermatitidis NIH/UT8656	animal_parasite	Eurotiomycetes	Chaetothyriales	858893	5970	Exophiala dermatitidis NIH/UT8656	NIH/UT8656	98.9	3.624	4	26.4	28348446
GCA_000149335.2	Ascomycota	Coccidioides immitis RS	soil_saprotroph	Eurotiomycetes	Onygenales	246410	5501	Coccidioides immitis RS	strain=RS	98.9	4.324	3	29	19717792
GCA_905067625.1	Ascomycota	Blumeria graminis f, sp, triticale	plant_pathogen	Leotiomycetes	Erysiphales	1689686	34373	Blumeria graminis f, sp, triticale		98.7	15.158	4	141.4		10.3389/fmicb.2022.903024
GCA_019456465.1	Ascomycota	Bacidia gigantensis	lichenized	Lecanoromycetes	Lecanorales	2732470	2732470	Bacidia gigantensis		98.1	1.807	8	33.1		10.1128/MRA.00686-21
GCA_000149205.2	Ascomycota	Aspergillus nidulans FGSC A4	unspecified_saprotroph	Eurotiomycetes	Eurotiales	227321	162425	Aspergillus nidulans FGSC A4	strain=FGSC A4	98	2.479	5	30.3	16372000
GCA_000225545.1	Ascomycota	Arthrobotrys oligospora ATCC 24927	animal_parasite	Orbiliomycetes	Orbiliales	756982	13349	Arthrobotrys oligospora ATCC 24927	ATCC 24927	98	2.037	8	40.1	21909256
GCA_000002525.1	Ascomycota	Yarrowia lipolytica CLIB122	unspecified_saprotroph	Saccharomycetes	Saccharomycetales	284591	4952	Yarrowia lipolytica CLIB122	CLIB122	97.9	3.633	3	20.6	15229592
GCA_012184315.1	Ascomycota	Arthrobotrys entomopaga	animal_parasite	Orbiliomycetes	Orbiliales	321852	321852	Arthrobotrys entomopaga	strain=CBS642,8	97.7	0.579	23	38.4		10.1016/j.isci.2020.101057
GCA_012184305.1	Ascomycota	Drechslerella brochopaga	animal_parasite	Orbiliomycetes	Orbiliales	47238	47238	Drechslerella brochopaga	strain=YMF1,01829	97	0.513	26	35.4		10.1016/j.isci.2020.101057
GCA_000146945.2	Ascomycota	Sclerotinia sclerotiorum 1980 UF-70	plant_pathogen	Leotiomycetes	Helotiales	665079	5180	Sclerotinia sclerotiorum 1980 UF-70	strain=1980	96.9	1.626	9	38.5	21876677
GCA_000146045.2	Ascomycota	Saccharomyces cerevisiae S288C	nectar/tap_saprotroph	Saccharomycetes	Saccharomycetales	559292	4932	Saccharomyces cerevisiae S288C	strain=S288C	96.7	0.924	6	12.2	8849441
GCA_000182925.2	Ascomycota	Neurospora crassa OR74A	unspecified_saprotroph	Sordariomycetes	Sordariales	367110	5141	Neurospora crassa OR74A	strain=OR74A	95.9	6.001	3	41.1	12712197
GCA_000182965.3	Ascomycota	Candida albicans SC5314	nectar/tap_saprotroph	Saccharomycetes	Saccharomycetales	237561	5476	Candida albicans SC5314	SC5314	95.7	2.232	3	14.3		10.1186/gb-2013-14-9-r97
GCA_000002945.2	Ascomycota	Schizosaccharomyces pombe	nectar_tap_saprotroph	Schizosaccharomycetes	Schizosaccharomycetales	4896	4896	Schizosaccharomyces pombe	strain=972h-	95.5	4.54	2	12.6	11859360
GCA_000151645.1	Ascomycota	Tuber melanosporum	ectomycorrhizal	Ascomycota class incertae sedis	Ascomycota order incertae sedis	39416	39416	Tuber melanosporum	strain=Mel28	95.2	0.639	60	124.9	20348908
GCA_000149845.2	Ascomycota	Schizosaccharomyces japonicus yFS275	nectar/tap_saprotroph	Schizosaccharomycetes	Schizosaccharomycetales	402676	4897	Schizosaccharomyces japonicus yFS275	strain=yFS275	92.3	3.867	2	11.7	21511999
GCA_000150675.2	Ascomycota	Verticillium dahliae VdLs,17	plant_pathogen	Sordariomycetes	Glomerellales	498257	27337	Verticillium dahliae VdLs,17	strain=VdLs,17	91.7	1.274	9	33.9	21829347
GCA_001477545.1	Ascomycota	Pneumocystis carinii B80	animal_parasite	Pneumocystomycetes	Pneumocystidales	1408658	4754	Pneumocystis carinii B80	strain=B80	89.7	0.465	7	7.7	23392351
GCA_001929475.1	Ascomycota	Neolecta irregularis DAH-3	plant_pathogen	Neolectomycetes	Neolectales	1198029	48691	Neolecta irregularis DAH-3	strain=DAH-3	83.1	0.017	212	14.2		10.1038/s42003-021-01799-7
GCA_015039355.1	Basidiomycota	Ramaria rubella	ectomycorrhizal	Agaricomycetes	Gomphales	113071	113071	Ramaria rubella	strain=UT-36052-T	97.7	0.229	137	105.5		10.1038/s41467-020-18795-w
GCA_000328475.2	Basidiomycota	Ustilago maydis 521	plant_pathogen	Ustilaginomycetes	Ustilaginales	5270	5270	Ustilago maydis 521	521	97.7	0.885	7	19.7	17080091
GCA_000218685.1	Basidiomycota	Serpula lacrymans var, lacrymans S7,9	wood_saprotroph	Agaricomycetes	Boletales	578457	85982	Serpula lacrymans var, lacrymans S7,9	strain=S7,9	96.2	2.944	6	42.8	21764756
GCA_000827485.1	Basidiomycota	Amanita muscaria Koide BX008	ectomycorrhizal	Agaricomycetes	Agaricales	946122	41956	Amanita muscaria Koide BX008	strain=Koide BX008	94.6	0.168	54	40.7	24923322
GCA_000006255.1	Basidiomycota	Postia placenta Mad-698-R	wood_saprotroph	Agaricomycetes	Polyporales	561896	104341	Postia placenta Mad-698-R	strain=Mad-698-R	93.8	0.323	85	90.9	19193860
GCA_000292625.1	Basidiomycota	Dacryopinax primogenitus	wood_saprotroph	Dacrymycetes	Dacrymycetales	1858805	1858805	Dacryopinax primogenitus	strain=DJM-731 SS1	93.7	1.233	10	29.5	27127213
GCA_000182895.1	Basidiomycota	Coprinopsis cinerea okayama7#130	soil_saprotroph	Agaricomycetes	Agaricales	240176	5346	Coprinopsis cinerea okayama7#130	okayama7#130	92.8	3.468	5	36.2	20547848
GCA_000149245.3	Basidiomycota	Cryptococcus neoformans var. grubii H99	unspecified_saprotroph	Tremellomycetes	Tremellales	235443	5207	Cryptococcus neoformans var. grubii H99	strain=H99	92.6	1.422	6	18.9	15653466
GCA_000400465.1	Basidiomycota	Wallemia ichthyophaga EXF-994	unspecified_saprotroph	Wallemiomycetes	Wallemiales	1299270	245174	Wallemia ichthyophaga EXF-994	strain=EXF-994	89.5	0.437	9	9.7	24034603
GCA_016906535.1	Basidiomycota	Rhizoctonia solani	plant_pathogen	Agaricomycetes	Cantharellales	456999	456999	Rhizoctonia solani	strain=AG-1 IA	89.3	2.303	7	40.7		10.1099/mgen.0.000948.
GCA_000711695.1	Basidiomycota	Tilletiaria anomala UBC 951	wood_saprotroph	Exobasidiomycetes	Georgefischeriales	1037660	5281	Tilletiaria anomala UBC 951	strain=UBC 951	88.2	0.127	43	18.7	24926052
GCA_000204055.1	Basidiomycota	Melampsora larici-populina 98AG31	plant_pathogen	Pucciniomycetes	Pucciniales	747676	203908	Melampsora larici-populina 98AG31	strain=98AG31	87.5	1.146	27	101.1	21536894
GCA_000708205.1	Basidiomycota	Mixia osmundae IAM 14324	plant_pathogen	Mixiomycetes	Mixiales	764103	34349	Mixia osmundae IAM 14324	strain=IAM 14324	87	1.195	5	13.6	24372469
GCA_000149925.1	Basidiomycota	Puccinia graminis f. sp. tritici CRL 75-36-700-3	plant_pathogen	Pucciniomycetes	Pucciniales	418459	5297	Puccinia graminis f. sp. tritici CRL 75-36-700-3	strain=CRL 75-36-700-3	85.8	0.965	30	88.7	21536894
GCA_000181695.1	Basidiomycota	Malassezia globosa CBS 7966	soil_saprotroph	Malasseziomycetes	Malasseziales	425265	76773	Malassezia globosa CBS 7966	strain=CBS 7966	84.5	0.655	5	9	18000048
GCA_025602915.1	Blastocladiomycota	Paraphysoderma sedebokerense	saprotroph	Blastocladiomycetes	Blastocladiales	1500003	1500003	Paraphysoderma sedebokerense	strain=JEL821	86.3	0.239	31	27.9	36037379
GCA_000151295.1	Blastocladiomycota	Allomyces macrogynus ATCC 38327	soil_saprotroph	Blastocladiomycetes	Blastocladiales	578462	28583	Allomyces macrogynus ATCC 38327	strain=ATCC 38327	83.2	1.115	17	57.1	23548000, 24710297
GCA_002102555.1	Blastocladiomycota	Catenaria anguillulae PL171	animal_parasite	Blastocladiomycetes	Blastocladiales	765915	109876	Catenaria anguillulae PL171	strain=PL171	71.4	0.218	41	41.3	32788582
GCA_006535965.1	Chytridiomycota	Spizellomyces sp, 'palustris'	pollen_saprotroph	Spizellomycetes	Spizellomycetales	117820	117820	Spizellomyces sp, 'palustris'	strain=CBS 455,65	91.9	0.219	32	22.9	31209237
GCA_000182565.2	Chytridiomycota	Spizellomyces punctatus DAOM BR117	pollen_saprotroph	Spizellomycetes	Spizellomycetales	645134	109760	Spizellomyces punctatus DAOM BR117	strain=DAOM BR117	90.4	1.466	7	24.1	24710297
GCA_006536005.1	Chytridiomycota	Powellomyces hirtus	pollen_saprotroph	Spizellomycetes	Spizellomycetales	109895	109895	Powellomyces hirtus	strain=CBS 809,83	89.9	0.158	47	26.2	31209237
GCA_000203795.1	Chytridiomycota	Batrachochytrium dendrobatidis JAM81	animal_parasite	Rhizophydiomycetes	Rhizophydiales	684364	109871	Batrachochytrium dendrobatidis JAM81	strain=JAM81	88.3	1.484	6	24.3	24950717, 24646409
GCA_006535985.1	Chytridiomycota	Synchytrium microbalum	plant_pathogen	Synchytriomycetes	Synchytriales	1806994	1806994	Synchytrium microbalum	strain=JEL517	78.8	0.519	16	26.2	30200892
GCA_002104985.1	Chytridiomycota	Rhizoclosmatium globosum	litter_saprotroph	Chytridiomycetes	Chytridiales	329046	329046	Rhizoclosmatium globosum	strain=JEL800	75.9	0.292	51	57	24108616
GCA_006535975.1	Chytridiomycota	Chytriomyces confervae	unspecified_saprotroph	Chytridiomycetes	Chytridiales	246404	246404	Chytriomyces confervae	strain=CBS 675,73	74.8	0.044	205	36	31209237
GCA_006535955.1	Chytridiomycota	Synchytrium endobioticum	plant_pathogen	Synchytriomycetes	Synchytriales	286115	286115	Synchytrium endobioticum	strain=MB42	74.1	0.044	153	21.5	31209237
GCA_003615045.1	Chytridiomycota	Caulochytrium protostelioides	mycoparasite	Caulochytriomycetes	Caulochytriales	1555241	1555241	Caulochytrium protostelioides	strain=ATCC 52028	67.7	0.092	68	21.8	30297742
GCA_003614705.1	Chytridiomycota	Blyttiomyces helicus	algal_parasite	Chytridiomycetes	Chytridiomycetes order incertae sedis	388810	388810	Blyttiomyces helicus		36.3	0.007	1973	46.5	30297742
GCA_000439145.3	Glomeromycotina	Rhizophagus irregularis DAOM 181602=DAOM 197198	arbuscular_mycorrhizal	Glomeromycetes	Glomerales	747089	588596	Rhizophagus irregularis DAOM 181602=DAOM 197198	strain=DAOM 197198	94.7	0.336	129	136.7	24277808, 29355972
GCA_015698045.1	Glomeromycotina	Rhizophagus clarus	arbuscular_mycorrhizal	Glomeromycetes	Glomerales	94130	94130	Rhizophagus clarus	strain=HR1	94.7	1.307	40	146.8		10.1186/s12864-018-4853-0
GCA_003550305.1	Glomeromycotina	Glomus cerebriforme	arbuscular_mycorrhizal	Glomeromycetes	Glomerales	658196	658196	Glomus cerebriforme	strain=DAOM 227022	94.1	0.148	266	136.8	30636349
GCA_003549995.1	Glomeromycotina	Rhizophagus sp, MUCL 43196	arbuscular_mycorrhizal	Glomeromycetes	Glomerales	1803374	1803374	Rhizophagus sp, MUCL 43196	strain=MUCL 43196	93.9	0.137	269	125.9	30636349
GCA_003550325.1	Glomeromycotina	Gigaspora rosea	arbuscular_mycorrhizal	Glomeromycetes	Gigasporales	44941	44941	Gigaspora rosea	strain=DAOM 194757	93.5	0.232	734	567.9	30636349
GCA_009809945.1	Glomeromycotina	Gigaspora margarita	arbuscular_mycorrhizal	Glomeromycetes	Gigasporales	4874	4874	Gigaspora margarita	strain=BEG34	93.2	0.327	743	773.1		10.1111/1462-2920.14827
GCA_003547095.1	Glomeromycotina	Diversispora epigaea	arbuscular_mycorrhizal	Glomeromycetes	Diversisporales	1348612	1348612	Diversispora epigaea	strain=IT104	92	0.453	109	156.6	30368822
GCA_016748015.1	Glomeromycotina	Geosiphon pyriformis	lichenized	Archaeosporomycetes	Archaeosporales	50956	50956	Geosiphon pyriformis	strain=uo1	87.9	0.703	57	128.3		10.1016/j.cub.2021.03.032
GCA_002705745.1	Kickxellomycotina	Coemansia reversa NRRL 1564	soil_saprotroph	Kickxellomycetes	Kickxellales	763665	61392	Coemansia reversa NRRL 1564	strain=NRRL 1564	88.2	0.347	21	21.8		10.1093/gbe/evv090
GCA_002104995.1	Kickxellomycotina	Linderina pennispora	soil_saprotroph	Kickxellomycetes	Kickxellales	61395	61395	Linderina pennispora	strain=ATCC 12442	80.4	0.909	9	26.2	24027350
GCA_003614675.1	Kickxellomycotina	Dimargaris cristalligena	mycoparasite	Dimargaritomycetes	Dimargaritales	215637	215637	Dimargaris cristalligena	strain=RSA 468	78.4	0.024	395	30.7	30297742
GCA_003097675.1	Kickxellomycotina	Smittium angustum	animal_endosymbiont	Harpellomycetes	Harpellales	133377	133377	Smittium angustum	strain=AUS-126-30	75.6	0.044	187	28	24027350
GCA_003086725.1	Kickxellomycotina	Furculomyces boomerangus	animal_endosymbiont	Harpellomycetes	Harpellales	61424	61424	Furculomyces boomerangus	strain=AUS-77-4	75.2	0.044	194	28.1	24027347
GCA_001970855.1	Kickxellomycotina	Smittium culicis	animal_endosymbiont	Harpellomycetes	Harpellales	133412	133412	Smittium culicis	strain=GSMNP	70.5	0.02	1182	77.1	24027350
GCA_003086735.1	Kickxellomycotina	Smittium simulii	animal_endosymbiont	Harpellomycetes	Harpellales	133385	133385	Smittium simulii	strain=SWE-8-4	68.7	0.084	167	43.9	24027350
GCA_001969505.1	Kickxellomycotina	Zancudomyces culisetae	animal_endosymbiont	Harpellomycetes	Harpellales	1213189	1213189	Zancudomyces culisetae	strain=COL-18-3	67.8	0.026	323	28.7	15689432
GCA_003086715.1	Kickxellomycotina	Smittium megazygosporum	animal_endosymbiont	Harpellomycetes	Harpellales	133381	133381	Smittium megazygosporum	strain=SC-DP-2	67.3	0.025	441	43.5	24027350
GCA_001953115.1	Kickxellomycotina	Smittium mucronatum	animal_endosymbiont	Harpellomycetes	Harpellales	133383	133383	Smittium mucronatum	strain=ALG-7-W6	66.6	0.023	1304	102.4	24027350
GCA_000760515.2	Microsporidia	Mitosporidium daphniae	animal_parasite	Microsporidea		1485682	1485682	Mitosporidium daphniae	strain=UGP3	32	0.032	50	5.6		10.1073/pnas.1410442111
GCA_000277815.3	Microsporidia	Encephalitozoon hellem ATCC 50504	animal_parasite	Microsporidea	Nosematida	907965	27973	Encephalitozoon hellem ATCC 50504	strain=ATCC 50504	23.3	0.2	6	2.3	22802648
GCA_014805555.1	Microsporidia	Thelohania contejeani	animal_parasite	Microsporidea	Glugeida	164912	164912	Thelohania contejeani		23.2	0.027	106	10.4		10.1128/MRA.01346-20.
GCA_000280035.2	Microsporidia	Encephalitozoon romaleae SJ-2008	animal_parasite	Microsporidea	Nosematida	1178016	571949	Encephalitozoon romaleae SJ-2008	strain=SJ-2008	23	0.195	6	2.2	22802648
GCA_000146465.1	Microsporidia	Encephalitozoon intestinalis ATCC 50506	animal_parasite	Microsporidea	Nosematida	876142	58839	Encephalitozoon intestinalis ATCC 50506	strain=ATCC 50506	22.9	0.205	5	2.2	22802648
GCA_000803265.1	Microsporidia	Ordospora colligata OC4	animal_parasite	Microsporidea	Nosematida	1354746	174685	Ordospora colligata OC4	strain=OC4	21.8	0.229	5	2.3	25587016
GCA_000988165.1	Microsporidia	Nosema ceranae	animal_parasite	Microsporidea	Nosematida	40302	40302	Nosema ceranae	strain=PA08 1199	21.8	0.043	35	5.7	25914091
GCA_001642395.1	Microsporidia	Nematocida displodere	animal_parasite	Microsporidea	Ovavesiculida	1805483	1805483	Nematocida displodere	strain=JUm2807	21.2	0.441	3	3.1	27362540
GCA_015832245.1	Microsporidia	Nosema granulosis	animal_parasite	Microsporidea	Nosematida	83296	83296	Nosema granulosis	strain=Ou3-Ou53	20.7	0.013	187	8.9		10.3389/fmicb.2023.1152586
GCA_001642415.1	Microsporidia	Nematocida sp, ERTm5	animal_parasite	Microsporidea	Ovavesiculida	1805481	1805481	Nematocida sp, ERTm5	strain=ERTm5	20.4	0.099	15	4.4		10.1371/journal.ppat.1011225
GCA_004325075.1	Microsporidia	Hamiltosporidium tvaerminnensis	animal_parasite	Microsporidea	Microsporidea order incertae sedis	1176355	1176355	Hamiltosporidium tvaerminnensis		20.3	0.012	606	25.2		10.1093/gbe/evz270
GCA_004325065.1	Microsporidia	Hamiltosporidium magnivora	animal_parasite	Microsporidea	Microsporidea order incertae sedis	148818	148818	Hamiltosporidium magnivora		20	0.01	608	20.7		10.1093/gbe/evz270
GCA_000250985.1	Microsporidia	Nematocida parisii ERTm1	animal_parasite	Microsporidea	Ovavesiculida	881290	586133	Nematocida parisii ERTm1	strain=ERTm1	19.7	0.65	3	4.1	22813931
GCA_000738915.1	Microsporidia	Nematocida sp, 1 ERTm6	animal_parasite	Microsporidea	Ovavesiculida	1138374	1155007	Nematocida sp, 1 ERTm6	strain=ERTm6	19.5	0.797	3	4.3	25237020
GCA_001875675.1	Microsporidia	Amphiamblys sp, WSBS2006	protistan_parasite	Rudimicrosporea	Metchnikovellida	1866961	1866961	Amphiamblys sp, WSBS2006		19.4	0.012	114	5.6		10.1093/gbe/evw235
GCA_000192795.1	Microsporidia	Vavraia culicis subsp, floridensis	animal_parasite	Microsporidea	Glugeida	948595	103449	Vavraia culicis subsp, floridensis	strain=floridensis	19.1	0.094	21	6.1	26300319
GCA_000230595.3	Microsporidia	Edhazardia aedis USNM 41457	animal_parasite	Microsporidea	Amblyosporida	1003232	70536	Edhazardia aedis USNM 41457	strain=USNM 41457	18.5	0.434	35	51.3	26300319
GCA_000383075.1	Microsporidia	Nosema bombycis CQ1	animal_parasite	Microsporidea	Nosematida	578461	27978	Nosema bombycis CQ1	strain=CQ1	18.2	0.057	47	15.7	23496955
GCA_000385875.2	Microsporidia	Anncaliia algerae PRA339	animal_parasite	Microsporidea	Neopereziida	1288291	723287	Anncaliia algerae PRA339	strain=PRA339	16.6	0.072	36	12.2	24967735
GCA_004000155.1	Microsporidia	Tubulinosema ratisbonensis	animal_parasite	Microsporidea	Neopereziida	291195	291195	Tubulinosema ratisbonensis	strain=Franzen	16.5	0.012	187	7.6		10.1128/MRA.00077-19
GCA_000316135.1	Microsporidia	Trachipleistophora hominis	animal_parasite	Microsporidea	Glugeida	72359	72359	Trachipleistophora hominis		16.2	0.05	46	8.5	23133373
GCA_000231115.1	Microsporidia	Vittaforma corneae ATCC 50505	animal_parasite	Microsporidea	Nosematida	993615	42399	Vittaforma corneae ATCC 50505	strain=ATCC 50505	15.7	0.115	9	3.2	12425527
GCA_016256075.1	Microsporidia	Dictyocoela muelleri	animal_parasite	Microsporidea	Glugeida	279532	279532	Dictyocoela muelleri		15.2	0.007	1832	41.9		10.1007/s13225-020-00455-5
GCA_000447185.1	Microsporidia	Nosema apis BRL 01	animal_parasite	Microsporidea	Nosematida	1037528	35231	Nosema apis BRL 01	strain=BRL 01	13.9	0.024	90	8.6	23829473
GCA_002087915.1	Microsporidia	Enterospora canceri	animal_parasite	Microsporidea	Nosematida	1081671	1081671	Enterospora canceri	strain=GB1	13.3	0.027	33	3.1		10.1111/1462-2920.13734
GCA_002081675.1	Microsporidia	Enterocytozoon hepatopenaei	animal_parasite	Microsporidea	Nosematida	646526	646526	Enterocytozoon hepatopenaei	strain=TH1	13.1	0.125	10	3.3		10.1111/1462-2920.13734
GCA_000209485.1	Microsporidia	Enterocytozoon bieneusi H348	animal_parasite	Microsporidea	Nosematida	481877	31281	Enterocytozoon bieneusi H348	strain=H348	13.1	0.002	136	3.9	19132089
GCA_014805705.1	Microsporidia	Cucumispora dikerogammari	animal_parasite	Microsporidea	Glugeida	658444	658444	Cucumispora dikerogammari	strain=Dv6	11.9	0.01	904	32.4		10.1128/MRA.01346-20.
GCA_001432165.1	Microsporidia	Pseudoloma neurophilia	animal_parasite	Microsporidea	Glugeida	146866	146866	Pseudoloma neurophilia	strain=MK1	10.7	0.006	182	5.2	27230544
GCA_002087885.1	Microsporidia	Hepatospora eriocheir	animal_parasite	Microsporidea	Nosematida	1081669	1081669	Hepatospora eriocheir	strain=GB1	10.1	0.017	78	4.6		10.1111/1462-2920.13734
GCA_016255985.1	Microsporidia	Dictyocoela roeselum	animal_parasite	Microsporidea	Glugeida	288439	288439	Dictyocoela roeselum		5.7	0.003	247	2.2		10.1007/s13225-020-00455-5
GCA_001574975.1	Monoblepharidomycota	Gonapodya prolifera JEL478	litter_saprotroph	Monoblepharidomycetes	Monoblepharidales	1344416	1123529	Gonapodya prolifera JEL478	strain=JEL478	76.6	0.347	42	48.8		10.1007/s00253-019-09983-w
GCA_015529515.1	Mortierellomycotina	Haplosporangium sp, Z 767	soil_saprotroph	Mortierellomycetes	Mortierellales	1897647	1897647	Haplosporangium sp, Z 767	strain=Z 767	96.7	0.06	170	33.5		10.1007/s13225-020-00455-5
GCA_015847235.1	Mortierellomycotina	Linnemannia zychae	soil_saprotroph	Mortierellomycetes	Mortierellales	979765	979765	Linnemannia zychae	strain=NRRL 2592	96.7	0.121	120	45.7		10.1007/s13225-020-00455-5
GCA_016098105.1	Mortierellomycotina	Actinomortierella wolfii	soil_saprotroph	Mortierellomycetes	Mortierellales	90253	90253	Actinomortierella wolfii	strain=NRRL 6351	96.6	0.094	113	34.2		10.1007/s13225-020-00455-5
GCA_016098155.1	Mortierellomycotina	Actinomortierella ambigua	soil_saprotroph	Mortierellomycetes	Mortierellales	1343610	1343610	Actinomortierella ambigua	strain=BC1065	96.6	0.049	243	37.9		10.1007/s13225-020-00455-5
GCA_001651415.1	Mortierellomycotina	Linnemannia elongata AG-77	soil_saprotroph	Mortierellomycetes	Mortierellales	1314771	310910	Linnemannia elongata AG-77	strain=AG-77	96.6	0.517	31	49.9	28076891
GCA_015529505.1	Mortierellomycotina	Haplosporangium sp, Z 11	soil_saprotroph	Mortierellomycetes	Mortierellales	1897648	1897648	Haplosporangium sp, Z 11	strain=Z 11	96.5	0.057	182	33.5		10.1007/s13225-020-00455-5
GCA_015499985.1	Mortierellomycotina	Haplosporangium gracile	soil_saprotroph	Mortierellomycetes	Mortierellales	2779863	2779863	Haplosporangium gracile	strain=Z 33	96.5	0.036	377	44.9		10.1007/s13225-020-00455-5
GCA_015849325.1	Mortierellomycotina	Mortierella antarctica	soil_saprotroph	Mortierellomycetes	Mortierellales	979670	979670	Mortierella antarctica	strain=KOD1229	96.3	0.047	226	35.5		10.1007/s13225-020-00455-5
GCA_019671135.1	Mortierellomycotina	Linnemannia hyalina	soil_saprotroph	Mortierellomycetes	Mortierellales	64524	64524	Linnemannia hyalina	strain=SCG-10	96.2	2.318	9	51.6		10.1007/s13225-020-00455-5
GCA_015679585.1	Mortierellomycotina	Entomortierella beljakovae	soil_saprotroph	Mortierellomycetes	Mortierellales	979673	979673	Entomortierella beljakovae	strain=KOD1040	96	0.019	598	37.8		10.1007/s13225-020-00455-5
GCA_015680625.1	Mortierellomycotina	Mortierella hygrophila	soil_saprotroph	Mortierellomycetes	Mortierellales	979708	979708	Mortierella hygrophila	strain=NRRL 2591	95.9	0.129	102	46.1		10.1007/s13225-020-00455-5
GCA_015849335.1	Mortierellomycotina	Entomortierella chlamydospora	soil_saprotroph	Mortierellomycetes	Mortierellales	101097	101097	Entomortierella chlamydospora	strain=AD033	95.6	0.024	479	39		10.1007/s13225-020-00455-5
GCA_015502455.1	Mortierellomycotina	Mortierella sp, AM989	soil_saprotroph	Mortierellomycetes	Mortierellales	1896186	1896186	Mortierella sp, AM989	strain=AM989	95.6	0.029	404	40.2		10.1007/s13225-020-00455-5
GCA_000739165.1	Mortierellomycotina	Podila verticillata NRRL 6337	soil_saprotroph	Mortierellomycetes	Mortierellales	1069443	78898	Podila verticillata NRRL 6337	strain=NRRL 6337	95.6	2.912	6	41.9	28289537
GCA_002105155.1	Mortierellomycotina	Lobosporangium transversale	soil_saprotroph	Mortierellomycetes	Mortierellales	64571	64571	Lobosporangium transversale	strain=NRRL 3116	95.6	0.673	22	42.8	28481340
GCA_015502485.1	Mortierellomycotina	Mortierella sp, GBA39	soil_saprotroph	Mortierellomycetes	Mortierellales	1896189	1896189	Mortierella sp, GBA39	strain=GBA39	95.6	0.033	455	50.9		10.1007/s13225-020-00455-5
GCA_016098035.1	Mortierellomycotina	Mortierella sp, GBA30	soil_saprotroph	Mortierellomycetes	Mortierellales	1896187	1896187	Mortierella sp, GBA30	strain=GBA30	95.3	0.051	222	37		10.1007/s13225-020-00455-5
GCA_016097935.1	Mortierellomycotina	Dissophora globulifera	soil_saprotroph	Mortierellomycetes	Mortierellales	979702	979702	Dissophora globulifera	strain=REB-010B	95.2	0.037	303	39.2		10.1007/s13225-020-00455-5
GCA_016098085.1	Mortierellomycotina	Mortierella sp, NVP41	soil_saprotroph	Mortierellomycetes	Mortierellales	1896192	1896192	Mortierella sp, NVP41	strain=NVP41	95.2	0.051	266	45.1		10.1007/s13225-020-00455-5
GCA_016097855.1	Mortierellomycotina	Linnemannia gamsii	soil_saprotroph	Mortierellomycetes	Mortierellales	64522	64522	Linnemannia gamsii	strain=AD045	95.2	0.033	430	49.3		10.1007/s13225-020-00455-5
GCA_016098045.1	Mortierellomycotina	Mortierella sp, GBA43	soil_saprotroph	Mortierellomycetes	Mortierellales	1896190	1896190	Mortierella sp, GBA43	strain=GBA43	95.1	0.033	343	39.2		10.1007/s13225-020-00455-5
GCA_016098165.1	Mortierellomycotina	Mortierella polycephala	soil_saprotroph	Mortierellomycetes	Mortierellales	41804	41804	Mortierella polycephala	strain=KOD948	95	0.032	303	32.6		10.1007/s13225-020-00455-5
GCA_015679545.1	Mortierellomycotina	Mortierella sp, AD094	soil_saprotroph	Mortierellomycetes	Mortierellales	1896185	1896185	Mortierella sp, AD094	strain=AD094	94.8	0.021	609	43.8		10.1007/s13225-020-00455-5
GCA_015502465.1	Mortierellomycotina	Mortierella sp, 14UC	soil_saprotroph	Mortierellomycetes	Mortierellales	1896178	1896178	Mortierella sp, 14UC	strain=14UC	94.8	0.04	341	45.2		10.1007/s13225-020-00455-5
GCA_015529795.1	Mortierellomycotina	Haplosporangium sp, Z 27	soil_saprotroph	Mortierellomycetes	Mortierellales	1897644	1897644	Haplosporangium sp, Z 27	strain=Z 27	94.6	0.021	515	36.1		10.1007/s13225-020-00455-5
GCA_015852425.1	Mortierellomycotina	Gryganskiella cystojenkinii	soil_saprotroph	Mortierellomycetes	Mortierellales	979690	979690	Gryganskiella cystojenkinii	strain=1230	94.6	0.037	346	42.9		10.1007/s13225-020-00455-5
GCA_016098005.1	Mortierellomycotina	Podila minutissima	soil_saprotroph	Mortierellomycetes	Mortierellales	64525	64525	Podila minutissima	strain=AD069	94.2	0.03	389	39.4		10.1007/s13225-020-00455-5
GCA_015852385.1	Mortierellomycotina	Podila clonocystis	soil_saprotroph	Mortierellomycetes	Mortierellales	979688	979688	Podila clonocystis	strain=AM1000	94.2	0.033	376	41.4		10.1007/s13225-020-00455-5
GCA_015502505.1	Mortierellomycotina	Linnemannia schmuckeri	soil_saprotroph	Mortierellomycetes	Mortierellales	64567	64567	Linnemannia schmuckeri	strain=NRRL 6426	94.2	0.026	542	46.1		10.1007/s13225-020-00455-5
GCA_015502575.1	Mortierellomycotina	Mortierella sp, AD010	soil_saprotroph	Mortierellomycetes	Mortierellales	1896179	1896179	Mortierella sp, AD010	strain=AD010	94	0.019	581	38.6		10.1007/s13225-020-00455-5
GCA_015499975.1	Mortierellomycotina	Dissophora ornata	soil_saprotroph	Mortierellomycetes	Mortierellales	979620	979620	Dissophora ornata	strain=Z 71	93.9	0.024	467	38.4		10.1007/s13225-020-00455-5
GCA_015500005.1	Mortierellomycotina	Entomortierella lignicola	soil_saprotroph	Mortierellomycetes	Mortierellales	979712	979712	Entomortierella lignicola	strain=Z 36	93.8	0.019	530	35.3		10.1007/s13225-020-00455-5
GCA_015679695.1	Mortierellomycotina	Mortierella sp, AD011	soil_saprotroph	Mortierellomycetes	Mortierellales	1896180	1896180	Mortierella sp, AD011	strain=AD011	93.8	0.019	592	38.6		10.1007/s13225-020-00455-5
GCA_015502445.1	Mortierellomycotina	Mortierella sp, GBA35	soil_saprotroph	Mortierellomycetes	Mortierellales	1896188	1896188	Mortierella sp, GBA35	strain=GBA35	93.6	0.035	382	44.8		10.1007/s13225-020-00455-5
GCA_015502475.1	Mortierellomycotina	Mortierella sp, AD031	soil_saprotroph	Mortierellomycetes	Mortierellales	1896182	1896182	Mortierella sp, AD031	strain=AD031	93.5	0.037	364	44.8		10.1007/s13225-020-00455-5
GCA_016098025.1	Mortierellomycotina	Mortierella sp, AD032	soil_saprotroph	Mortierellomycetes	Mortierellales	1896183	1896183	Mortierella sp, AD032	strain=AD032	93.5	0.027	568	49.3		10.1007/s13225-020-00455-5
GCA_015679535.1	Mortierellomycotina	Podila horticola	soil_saprotroph	Mortierellomycetes	Mortierellales	311239	311239	Podila horticola	strain=CK413	93.3	0.056	222	40.4		10.1007/s13225-020-00455-5
GCA_015679515.1	Mortierellomycotina	Mortierella sp, NVP85	soil_saprotroph	Mortierellomycetes	Mortierellales	1896193	1896193	Mortierella sp, NVP85	strain=NVP85	93.1	0.022	548	42.8		10.1007/s13225-020-00455-5
GCA_016098015.1	Mortierellomycotina	Gamsiella multidivaricata	soil_saprotroph	Mortierellomycetes	Mortierellales	101098	101098	Gamsiella multidivaricata	strain=NRRL 6456	92.4	0.023	469	36		10.1007/s13225-020-00455-5
GCA_016097895.1	Mortierellomycotina	Linnemannia exigua	soil_saprotroph	Mortierellomycetes	Mortierellales	604196	604196	Linnemannia exigua	strain=NRRL 28262	92.4	0.02	732	48.1		10.1007/s13225-020-00455-5
GCA_015852495.1	Mortierellomycotina	Podila epicladia	soil_saprotroph	Mortierellomycetes	Mortierellales	979697	979697	Podila epicladia	strain=KOD1059	92.1	0.031	363	38.1		10.1007/s13225-020-00455-5
GCA_015679605.1	Mortierellomycotina	Podila epigama	soil_saprotroph	Mortierellomycetes	Mortierellales	979699	979699	Podila epigama	strain=NRRL 5512	90.7	0.016	649	32.9		10.1007/s13225-020-00455-5
GCA_015680635.1	Mortierellomycotina	Lunasporangiospora selenospora	soil_saprotroph	Mortierellomycetes	Mortierellales	979761	979761	Lunasporangiospora selenospora	strain=KOD1015	87.5	0.008	1396	40.5		10.1007/s13225-020-00455-5
GCA_015849295.1	Mortierellomycotina	Modicella reniformis	soil_saprotroph	Mortierellomycetes	Mortierellales	1440133	1440133	Modicella reniformis	strain=MES-2147	82.1	0.006	2102	43.6		10.1007/s13225-020-00455-5
GCA_016097945.1	Mortierellomycotina	Podila humilis	soil_saprotroph	Mortierellomycetes	Mortierellales	64523	64523	Podila humilis	strain=KOD1050	79.5	0.016	551	29.2		10.1016/j.isci.2022.104840
GCA_015500155.1	Mortierellomycotina	Haplosporangium bisporale	soil_saprotroph	Mortierellomycetes	Mortierellales	1897645	1897645	Haplosporangium bisporale	strain=Z 9	76.6	0.009	1162	39		10.1007/s13225-020-00455-5
GCA_010203745.1	Mucoromycotina	Mucor lusitanicus	soil_saprotroph	Mucoromycetes	Mucorales	29924	29924	Mucor lusitanicus	strain=MU402	97.5	4.574	4	36.8		10.1016/j.cub.2019.09.024
GCA_016758985.1	Mucoromycotina	Mucor saturninus	soil_saprotroph	Mucoromycetes	Mucorales	64648	64648	Mucor saturninus	strain=WA0000017839	97.5	0.151	72	39.2		10.3389/fmicb.2021.636986
GCA_001638985.2	Mucoromycotina	Phycomyces blakesleeanus NRRL 1555(-)	dung_saprotroph	Mucoromycetes	Mucorales	763407	4837	Phycomyces blakesleeanus NRRL 1555(-)	strain=NRRL 1555(-)	96.9	1.516	11	53.9	27238284
GCA_016758905.1	Mucoromycotina	Umbelopsis isabellina	soil_saprotroph	Umbelopsidomycetes	Umbelopsidales	91625	91625	Umbelopsis isabellina	strain=WA0000067209	96.6	1.335	7	22.1		10.3389/fmicb.2021.636986
GCA_002105175.1	Mucoromycotina	Absidia repens	soil_saprotroph	Mucoromycetes	Mucorales	90262	90262	Absidia repens	strain=NRRL 1336	96.2	1.295	11	47.4	28481340
GCA_000938895.1	Mucoromycotina	Parasitella parasitica	mycoparasite	Mucoromycetes	Mucorales	35722	35722	Parasitella parasitica	strain=CBS 412,66 substr, NGI-315 ade-	96.1	0.163	73	44.9	28034347
GCA_002708625.1	Mucoromycotina	Rhizopus microsporus ATCC 52813	soil_saprotroph	Mucoromycetes	Mucorales	1340429	58291	Rhizopus microsporus ATCC 52813	strain=ATCC 52813	96	1.118	8	26	27956601
GCA_016097715.1	Mucoromycotina	Apophysomyces sp, BC1015	soil_saprotroph	Mucoromycetes	Mucorales	2184030	2184030	Apophysomyces sp, BC1015	strain=BC1015	96	0.037	291	37.6			https://www.ncbi.nlm.nih.gov/bioproject/?term=PRJNA463337
GCA_014839865.1	Mucoromycotina	Apophysomyces ossiformis	soil_saprotroph	Mucoromycetes	Mucorales	679940	679940	Apophysomyces ossiformis	strain=NRRL A-21654	95.9	0.126	80	34.1			https://www.ncbi.nlm.nih.gov/bioproject/PRJNA499679/
GCA_016758945.1	Mucoromycotina	Mucor plumbeus	soil_saprotroph	Mucoromycetes	Mucorales	97098	97098	Mucor plumbeus	strain=CBS 226,32	95.9	0.048	310	48.4		10.3389/fmicb.2021.636986
GCA_016097735.1	Mucoromycotina	Apophysomyces sp, BC1021	soil_saprotroph	Mucoromycetes	Mucorales	2184031	2184031	Apophysomyces sp, BC1021	strain=BC1021	95.8	0.038	271	35.1			https://www.ncbi.nlm.nih.gov/bioproject/?term=PRJNA463336
GCA_016097755.1	Mucoromycotina	Apophysomyces sp, BC1034	soil_saprotroph	Mucoromycetes	Mucorales	2184029	2184029	Apophysomyces sp, BC1034	strain=BC1034	95.8	0.04	270	37.8			https://www.ncbi.nlm.nih.gov/bioproject/?term=PRJNA463335
GCA_016758895.1	Mucoromycotina	Umbelopsis vinacea	soil_saprotroph	Umbelopsidomycetes	Umbelopsidales	44442	44442	Umbelopsis vinacea	strain=WA0000051536	95.7	1.328	7	23.2		10.3389/fmicb.2021.636986
GCA_000950595.1	Mucoromycotina	Mucor ambiguus	soil_saprotroph	Mucoromycetes	Mucorales	91626	91626	Mucor ambiguus	strain=NBRC 6742	95.4	0.114	111	40.7			https://www.ncbi.nlm.nih.gov/bioproject/275080
GCA_016758965.1	Mucoromycotina	Mucor circinatus	soil_saprotroph	Mucoromycetes	Mucorales	2054153	2054153	Mucor circinatus	strain=CBS 142,35	95.1	0.117	125	54.2		10.3389/fmicb.2021.636986
GCA_001683725.1	Mucoromycotina	Choanephora cucurbitarum	litter_saprotroph	Mucoromycetes	Mucorales	101091	101091	Choanephora cucurbitarum	strain=KUS-F28377	94.2	0.028	322	29.1	30173631, 28091548, 30699769, 25522548, 30731832, 24049494, 30812839, 30812878, 1260541, 4215, 1201519, 5584627, 5956921, 13281494
GCA_002105135.1	Mucoromycotina	Syncephalastrum racemosum	soil_saprotroph	Mucoromycetes	Mucorales	13706	13706	Syncephalastrum racemosum	strain=NRRL 2496	93.9	2.374	5	30.7	28481340
GCA_000149305.1	Mucoromycotina	Rhizopus delemar RA 99-880	soil_saprotroph	Mucoromycetes	Mucorales	246409	936053	Rhizopus delemar RA 99-880	strain=RA 99-880	93.9	3.104	6	46.1	19578406
GCA_002261195.1	Mucoromycotina	Bifiguratus adelaidae	soil_saprotroph	Mucoromycota class incertae sedis	Mucoromycota order incertae sedis	1938954	1938954	Bifiguratus adelaidae	strain=AZ0501	93.9	0.102	44	19.5	28876195
GCA_002104935.1	Mucoromycotina	Hesseltinella vesiculosa	soil_saprotroph	Mucoromycetes	Mucorales	101127	101127	Hesseltinella vesiculosa	strain=NRRL 3301	93.8	0.571	14	27.2	28481340
GCA_003325435.1	Mucoromycotina	Rhizopus azygosporus	soil_saprotroph	Mucoromycetes	Mucorales	86630	86630	Rhizopus azygosporus	strain=CBS 357,93	92.7	0.013	957	39	29674435
GCA_900079185.1	Mucoromycotina	Absidia glauca	soil_saprotroph	Mucoromycetes	Mucorales	4829	4829	Absidia glauca	strain=CBS 101,48 substr, RVII-324 met-	92.6	0.318	41	48.7	28034347
GCA_016758935.1	Mucoromycotina	Thamnidium elegans	soil_saprotroph	Mucoromycetes	Mucorales	101142	101142	Thamnidium elegans	strain=WA0000018081	92.1	0.099	91	30.9		10.3389/fmicb.2021.636986
GCA_003990785.1	Mucoromycotina	Endogone sp, FLAS-F59071	soil_saprotroph	Endogonomycetes	Endogonales	2340872	2340872	Endogone sp, FLAS-F59071	strain=FLAS-F59071	77.2	0.011	2370	95.6	30485448
GCA_003990745.1	Mucoromycotina	Jimgerdemannia flammicorona	ectomycorrhizal	Endogonomycetes	Endogonales	994334	994334	Jimgerdemannia flammicorona	strain=GMNB39	69.6	0.011	6348	239.6	30485448
GCA_016946835.1	Neocallimastigomycotina	Neocallimastix sp, JGI-2020a	animal_endosymbiont	Neocallimastigomycetes	Neocallimastigales	2767002	2767002	Neocallimastix sp, JGI-2020a	strain=sp3	85.8	1.032	61	201		10.1128/mSystems.00002-21
GCA_002104945.1	Neocallimastigomycotina	Piromyces finnis	animal_endosymbiont	Neocallimastigomycetes	Neocallimastigales	1754191	1754191	Piromyces finnis	strain=finn	84.7	0.75	25	56.5	26912365
GCA_002104975.1	Neocallimastigomycotina	Neocallimastix californiae	animal_endosymbiont	Neocallimastigomycetes	Neocallimastigales	1754190	1754190	Neocallimastix californiae	strain=G1	84.7	0.443	134	193	26912365
GCA_002104895.1	Neocallimastigomycotina	Anaeromyces robustus	animal_endosymbiont	Neocallimastigomycetes	Neocallimastigales	1754192	1754192	Anaeromyces robustus	strain=S4	81.5	0.142	158	71.7	26912365
GCA_002157105.1	Neocallimastigomycotina	Piromyces sp, E2	animal_endosymbiont	Neocallimastigomycetes	Neocallimastigales	73868	73868	Piromyces sp, E2	strain=E2	49.8	0.144	143	71		10.1007/s00253-019-09983-w
GCA_017911155.1	Olpidiomycota	Olpidium bornovanus	algal_parasite	Olpidiomycetes	Olpidiales	278681	278681	Olpidium bornovanus		27	0.002	4329	28.2		10.1038/s41598-021-82607-4
GCA_000442015.1	Rozellomycota	Rozella allomycis CSF55	mycoparasite	Rozellomycetes	Rozellales	988480	281847	Rozella allomycis CSF55	strain=CSF55	60	0.058	52	11.9	23932404
GCA_002794465.1	Rozellomycota	Paramicrosporidium saccamoebae	protistan_parasite	Rozellomycota class incertae sedis	Rozellomycota order incertae sedis	1246581	1246581	Paramicrosporidium saccamoebae	strain=KSL3	54.3	0.07	29	7.2		10.1007/s00253-019-09983-w
GCA_002104905.1	Zoopagomycota	Basidiobolus meristosporus CBS 931,73	unspecified_saprotroph	Basidiobolomycetes	Basidiobolales	1314790	423460	Basidiobolus meristosporus CBS 931,73	strain=CBS 931,73	94.6	0.106	272	89.5		10.1038/ng.3859
GCA_001566745.1	Zoopagomycota	Conidiobolus coronatus NRRL 28638	animal_parasite	Entomophthoromycetes	Entomophthorales	796925	34488	Conidiobolus coronatus NRRL 28638	strain=NRRL 28638	78.6	0.102	113	39.9	25977457
GCA_014839935.1	Zoopagomycota	Entomophthora muscae	animal_parasite	Entomophthoromycetes	Entomophthorales	34485	34485	Entomophthora muscae	strain=Berkeley	67	0.433	818	1228.1		10.1101/232140
GCA_003614735.1	Zoopagomycota	Thamnocephalis sphaerospora	mycoparasite	Zoopagomycetes	Zoopagales	78915	78915	Thamnocephalis sphaerospora	strain=RSA 1356	65.1	0.023	237	18.2	30297742
GCA_003614755.1	Zoopagomycota	Syncephalis pseudoplumigaleata	mycoparasite	Zoopagomycetes	Zoopagales	1712513	1712513	Syncephalis pseudoplumigaleata	strain=Benny S71-1	49.6	0.006	756	16.3	30297742
GCA_003614145.1	Zoopagomycota	Piptocephalis cylindrospora	mycoparasite	Zoopagomycetes	Zoopagales	1907219	1907219	Piptocephalis cylindrospora		42.1	0.011	282	10.7	30297742

## Sheet: no_homologs_in_fungi_accesions
protein accesions for the orthogroups without fungal homologs
group name	CATSPERZ	C19orf15	TMEM262	CEP250	NIN	CEP68	FUZZY	CEP128	FLTOP	CEP192	MOONR	CEP152	CNM67	SPC42	SPC29	CCP110	PIBF1	TMEM232	FRITZ	VANGL2	DYNLT2B	TEKT1/2/3/4/5	CFAP68	SPMIP9	SPACA9	SPMIP6	CFAP107	SAXO4	SPMIP10	SPMIP8	CFAP141	CFAP95	CFAP276	CIMIP4	CIMIP2C	TEKTIP1	CFAP90	SPMIP11	SSX1	CFAP97	SPATA7	FHAD1	FLACC1	CABS1	TEX55	CK042	CCDC181	ODA3	CBY3
protein accesion	Q9CQP8	O75294	D3Z338	Q9BV73	Q8N4C6	Q76N32	Q9BT04	Q6ZU80	Q5VTH2	Q8TEP8	Q2KHM9	O94986	P53865	P36094	P33419	O43303	Q8WXW3	C9JQI7	Q8C456	Q91ZD4	F8WD40	Q8IYK2	Q9H5F2	Q96LM6	Q96E40	Q8NCR6	Q8N1D5	Q7Z5V6	Q6ZNM6	Q6URK8	Q5VU69	Q5VTT2	Q5T5A4	O43247	A6NJV1	A6NCJ1	A4QMS7	A0A1B0GTD5	Q16384	Q9P2B7	Q9P0W8	B1AJZ9	Q96Q35	Q96KC9	Q96M34	Q8N5U0	Q5TID7	O04387	A6NI87
	F5H186		E9PQX1	F1R371	A0A1Y7VIQ3	Q8C0D9	A0A140LHG6	A0A8M6YV00	D3Z5E0	A0A286YDK4	A0A8M9NYN9	A2AUM9				A0A140LIP6	A0A2K3CXB6	A0A3B2W4C3	H7C375	A0A8Q3SIN7		E7F4M4	A0A0G2L2X8	Q9DAG4	Q0P3W8	A2ANN9	A0A8M3AXR8	A0A494B9Z9	Q9D9I1	F6TW27	Q9D9D9	Q9CQC3	A8Y5T1	A0A8M6YZ80	E7FGC3	A6H6Q4	A0A2R8RPL3	Q8CDT5		A0A2K3D8F0	F1QIV7	A0A8M1RF07	A0A087WRU9	Q8C633	A6X8Z9	D3YVJ1	Q1LY09		Z4YJN4
				Q8BZX9	F1QE08		E7F707	F6Q1Q5	Q0P4F6	A0A8M3B1H8	F2Z3W1					A0A8M9Q2H1	B8JHR8	A5WVS1	M9PBR4	A1Z7N9		Q9D4K7	H3BJ69		Q7TPM5		Q4KKZ1	A0A8M3B6X7					Q9DAD0	Q9D9J2	Q9DAS2		Q9DAR0			B8JIG1	Q3U5D0	A6PWD2			E9QGQ7		Q80ZU5
					M9MRD3		M9PCK4		Q9W4I5	Q9VV79							E9Q6K3			H2KY90		Q969V4											Q9VK88				XP_004990503			Q6ZPR1
							XP_001742230			XP_001749822							XP_004997180			Q8UVJ6		A0A0R4IRF0																		XP_001744485
							XP_004996267			XP_004992596												Q8T3Z0																		XP_004990586
																						Q9DAJ2
																						Q9UIF3
																						A3KFY5
																						Q567M1
																						Q9W1V2
																						Q9BXF9
																						E7F7G5
																						Q21641
																						Q6X6Z7
																						XP_004996082
																						Q8WW24
																						A0AAA9WW41
																						B8A4G8
																						Q8IRZ1
																						Q96M29
																						G5E8A8
																						Q8I0K9
																						A8J8F6
[truncated: 3 more columns]

## Sheet: categories_literature
category	reference describing the category
Intraflagellar transport, BBSome auxiliary	https://pmc.ncbi.nlm.nih.gov/articles/PMC10356136/
Intraflagellar transport, BBSome core	https://pmc.ncbi.nlm.nih.gov/articles/PMC10356136/
Centriole, accessories	https://pmc.ncbi.nlm.nih.gov/articles/PMC12258516/
Centriole, distal appendages	https://pmc.ncbi.nlm.nih.gov/articles/PMC12258516/
Centriole, pericentriolar material and satellites	https://pmc.ncbi.nlm.nih.gov/articles/PMC12258516/
Centriole, spindle pole body	https://pmc.ncbi.nlm.nih.gov/articles/PMC12258516/
Centriole, structure and duplication	https://pmc.ncbi.nlm.nih.gov/articles/PMC12258516/
Dynein regulatory complex	https://pmc.ncbi.nlm.nih.gov/articles/PMC2806320/
Central pair, kinesin	https://pmc.ncbi.nlm.nih.gov/articles/PMC7596323/
Central pair	https://pmc.ncbi.nlm.nih.gov/articles/PMC7596323/, https://www.nature.com/articles/s41559-023-02095-9
TRAPP complex	https://pubmed.ncbi.nlm.nih.gov/25018876/
Exocyst complex	https://www.cell.com/current-biology/fulltext/S0960-9822(18)30833-9
Septin ring	https://www.nature.com/articles/nrm3284
Transition zone	https://www.nature.com/articles/s41467-022-31751-0
Microtubule inner proteins	https://www.nature.com/articles/s41467-024-46737-3
Miscellaneous	https://www.nature.com/articles/s41559-023-02095-9
Tubulins	https://www.nature.com/articles/s41559-023-02095-9
Flagellar membrane	https://www.nature.com/articles/s41559-023-02095-9
Inner dynein arms	https://www.nature.com/articles/s41559-023-02095-9
Outer dynein arms	https://www.nature.com/articles/s41559-023-02095-9
Radial spoke	https://www.nature.com/articles/s41559-023-02095-9
Intraflagellar transport complex A	https://www.nature.com/articles/s41594-022-00905-5
Intraflagellar transport complex B	https://www.nature.com/articles/s41594-022-00905-5
Intraflagellar transport dyneins	https://www.nature.com/articles/s41594-022-00905-5
Intraflagellar transport kinesins	https://www.nature.com/articles/s41594-022-00905-5
Gamma tubulin complex	https://www.sciencedirect.com/science/article/pii/S095506740600189X
CatSper	https://www.sciencedirect.com/science/article/pii/S1472648314005355
Centrosome, kinesin	https://pmc.ncbi.nlm.nih.gov/articles/PMC5099117/
Centrosome	https://pubmed.ncbi.nlm.nih.gov/31904090/, https://pubmed.ncbi.nlm.nih.gov/26644512/, https://pubmed.ncbi.nlm.nih.gov/31467083/, https://pubmed.ncbi.nlm.nih.gov/31475146/, https://pubmed.ncbi.nlm.nih.gov/23213400/, https://pubmed.ncbi.nlm.nih.gov/25673876/, https://pubmed.ncbi.nlm.nih.gov/25074808/, https://pubmed.ncbi.nlm.nih.gov/36071160/, https://pubmed.ncbi.nlm.nih.gov/24094744/, https://www.…
Septin ring	https://journals.plos.org/plosgenetics/article?id=10.1371/journal.pgen.1006631

## Sheet: flagellar_proteins_features
Summary of features for flagellar proteins
orthogroup	category	in fungi?	flagellated fungi specific?	minimal flagellum?	Protein cont (fungal only where applciable)	IUPred_FractionDisordered_mean	SEG_LCR	Pepcoil_HitCount_total	Pfam_most_numerous_proteins	Pfam_most_numerous_name	Pfam_most_numerous_acc	Pfam_non_domain_proteins	TMHMM_PredHel_total	SignalP_count
CFAP119	Central pair	Yes	Yes	Yes	31	0.3389	84	46	30	CLAMP	PF14769	1	0	0
CFAP69	Central pair	Yes	Yes	Yes	23	0.0865	78	13	23	CFA69_ARM_rpt	PF21049	0	0	0
HYDIN	Central pair	Yes	Yes	Yes	22	0.1241	263	38	8	PapD-like	PF14874	13	1	0
SPAG6	Central pair	Yes	Yes	Yes	30	0.1139	97	3	28	Arm	PF00514	1	1	0
SPEF2	Central pair	Yes	Yes	Yes	34	0.2874	248	74	16	CH_2	PF06294	16	1	0
KIF9	Central pair, kinesin	Yes	Yes	Yes	41	0.2462	173	94	41	Kinesin	PF00225	0	0	0
CCDC146	Centriole, accessories	Yes	Yes	Yes	22	0.2458	91	202	19	DUF6871	PF21771	3	1	0
CCDC61	Centriole, accessories	Yes	Yes	Yes	21	0.4268	100	27	0	NA	NA	21	0	0
BBOF1	Centriole, distal appendages	Yes	Yes	Yes	29	0.4314	118	97	19	DUF4515	PF14988	10	0	0
CEP131	Centriole, PCMS	Yes	Yes	Yes	26	0.437	153	118	1	PBD	PF00786	25	1	0
CFAP53	Centriole, PCMS	Yes	Yes	Yes	23	0.3143	114	84	22	TPH	PF13868	1	2	0
ZMYND10	Centriole, PCMS	Yes	Yes	Yes	19	0.0277	26	0	13	zf-MYND	PF01753	6	0	0
CPAP	Centriole, structure and duplication	Yes	Yes	Yes	28	0.6201	205	43	26	Tcp10_C	PF07202	2	0	0
KATN	Centriole, structure and duplication	Yes	Yes	Yes	23	0.2279	80	0	22	WD40	PF00400	0	0	0
OFD1	Centriole, structure and duplication	Yes	Yes	Yes	23	0.3398	146	87	17	LisH_2	PF16045	6	2	0
CCDC42	Centrosome	Yes	Yes	Yes	41	0.2634	77	115	37	DUF4200	PF13863	4	0	0
CFAP184	Centrosome	Yes	Yes	Yes	50	0.3852	190	190	48	DUF4201	PF13870	2	0	0
CFAP58	Centrosome	Yes	Yes	Yes	45	0.2785	221	266	36	DUF6871	PF21771	9	0	1
DAAM1/2	Centrosome	Yes	Yes	Yes	56	0.3741	458	178	46	Drf_GBD	PF06371	0	0	0
SAXO1/2	Centrosome	Yes	Yes	Yes	27	0.5176	19	0	20	SAXO1-2	PF05217	7	0	0
CFAP57	Dynein regulatory complex	Yes	Yes	Yes	88	0.1029	293	288	66	WD40	PF00400	22	8	1
DRC1	Dynein regulatory complex	Yes	Yes	Yes	22	0.3077	112	104	20	NYD-SP28_assoc	PF14775	1	0	0
DRC11	Dynein regulatory complex	Yes	Yes	Yes	23	0.2454	127	28	23	AAA	PF00004	0	1	0
DRC3	Dynein regulatory complex	Yes	Yes	Yes	36	0.1978	111	64	35	LRR_9	PF14580	1	0	0
DRC4	Dynein regulatory complex	Yes	Yes	Yes	23	0.3018	76	117	22	GAS	PF13851	1	0	0
DRC5	Dynein regulatory complex	Yes	Yes	Yes	19	0.2087	60	8	19	LRR_6	PF13516	0	0	0
DRC7	Dynein regulatory complex	Yes	Yes	Yes	26	0.2605	117	46	13	Transglut_core	PF01841	13	0	0
DRC9	Dynein regulatory complex	Yes	Yes	Yes	26	0.3198	91	64	3	IQ	PF00612	23	0	0
RDX	Flagellar membrane	Yes	Yes	Yes	42	0.121	321	123	41	FERM_M	PF00373	0	10	0
DNAH1	Inner dynein arms	Yes	Yes	Yes	30	0.0361	296	154	29	AAA_8	PF12780	0	0	0
DNAH10	Inner dynein arms	Yes	Yes	Yes	26	0.0332	236	155	24	MT	PF12777	0	0	0
DNAH2	Inner dynein arms	Yes	Yes	Yes	28	0.035	154	136	24	AAA_6	PF12774	1	1	0
DNAH3/7/12	Inner dynein arms	Yes	Yes	Yes	69	0.0337	482	440	62	Dynein_C	PF18199	2	0	0
DNAH6/14	Inner dynein arms	Yes	Yes	Yes	27	0.0766	223	154	26	DHC_N2	PF08393	0	6	0
DNAI3	Inner dynein arms	Yes	Yes	Yes	28	0.1787	108	24	11	WD40	PF00400	17	0	0
DNAI4	Inner dynein arms	Yes	Yes	Yes	23	0.3469	147	8	20	WD40	PF00400	3	0	0
DNAI7	Inner dynein arms	Yes	Yes	Yes	21	0.156	79	30	17	Casc1_N	PF15927	4	0	0
DNALI1	Inner dynein arms	Yes	Yes	Yes	23	0.3002	27	24	23	Ax_dynein_light	PF10211	0	0	0
CCDC39	Inner dynein arms	Yes	Yes	Yes	33	0.3177	181	186	2	CCDC39	PF24161	31	0	0
CFAP100	Inner dynein arms	Yes	Yes	Yes	31	0.486	153	105	25	DUF4200	PF13863	6	1	0
IFT122	Intraflagellar transport, complex A	Yes	Yes	Yes	22	0.0444	67	4	21	WD40	PF00400	0	1	1
IFT139	Intraflagellar transport, complex A	Yes	Yes	Yes	29	0.0516	127	23	15	TPR_19	PF14559	5	2	0
IFT140	Intraflagellar transport, complex A	Yes	Yes	Yes	27	0.0392	106	16	9	ANAPC4_WD40	PF12894	14	3	0
WDR19	Intraflagellar transport, complex A	Yes	Yes	Yes	25	0.0559	87	13	14	WD40_3	PF15911	10	0	0
CLUAP1	Intraflagellar transport, complex B	Yes	Yes	Yes	23	0.3257	72	31	23	Cluap1	PF10234	0	0	0
IFT172	Intraflagellar transport, complex B	Yes	Yes	Yes	22	0.0131	57	2	15	WD40	PF00400	5	0	0
IFT20	Intraflagellar transport, complex B	Yes	Yes	Yes	22	0.0984	9	20	22	IFT20	PF14931	0	0	0
IFT22	Intraflagellar transport, complex B	Yes	Yes	Yes	25	0.08	12	0	12	Roc	PF08477	7	0	0
IFT46	Intraflagellar transport, complex B	Yes	Yes	Yes	33	0.4255	94	4	33	IFT46_B_C	PF12317	0	1	0
IFT52	Intraflagellar transport, complex B	Yes	Yes	Yes	22	0.0959	78	4	21	Itf52_C	PF21178	0	0	0
IFT56	Intraflagellar transport, complex B	Yes	Yes	Yes	24	0.0115	40	0	6	TPR_6	PF13174	10	1	0
IFT57	Intraflagellar transport, complex B	Yes	Yes	Yes	26	0.2106	35	43	26	IFT57	PF10498	0	0	0
IFT70	Intraflagellar transport, complex B	Yes	Yes	Yes	27	0.0255	49	30	17	TPR_16	PF13432	10	1	0
IFT74	Intraflagellar transport, complex B	Yes	Yes	Yes	23	0.4383	82	109	1	Bromo_TP	PF07524	21	2	0
IFT81	Intraflagellar transport, complex B	Yes	Yes	Yes	24	0.2046	64	124	19	IFT81_CH	PF18383	5	1	0
IFT88	Intraflagellar transport, complex B	Yes	Yes	Yes	24	0.204	90	19	18	TPR_12	PF13424	1	0	0
MIPT3	Intraflagellar transport, complex B	Yes	Yes	Yes	26	0.5737	176	42	21	MIP-T3_C	PF17749	0	0	0
DYNC2LI1	Intraflagellar transport, dyneins	Yes	Yes	Yes	23	0.1691	59	7	15	DLIC	PF05783	7	0	0
KIF3A	Intraflagellar transport, kinesins	Yes	Yes	Yes	24	0.3237	102	51	24	Kinesin	PF00225	0	1	0
KIF3B/C/17	Intraflagellar transport, kinesins	Yes	Yes	Yes	21	0.2705	94	48	21	Kinesin	PF00225	0	0	0
KIFA3	Intraflagellar transport, kinesins	Yes	Yes	Yes	25	0.083	116	15	25	KAP	PF05804	0	0	0
CFAP210	Microtubule inner proteins	Yes	Yes	Yes	34	0.4609	171	116	4	TPH	PF13868	30	1	0
CFAP45	Microtubule inner proteins	Yes	Yes	Yes	27	0.4169	169	104	25	TPH	PF13868	2	0	0
CFAP52	Microtubule inner proteins	Yes	Yes	Yes	24	0.0174	18	12	24	WD40	PF00400	0	0	0
CIMAP1A	Microtubule inner proteins	Yes	Yes	Yes	49	0.5657	55	2	48	SHIPPO-rpt	PF07004	1	0	0
EFHC1/2	Microtubule inner proteins	Yes	Yes	Yes	55	0.1227	82	3	54	DM10_dom	PF06565	1	1	1
ENKUR	Microtubule inner proteins	Yes	Yes	Yes	52	0.5332	94	43	52	Enkurin	PF13864	0	0	0
MNS1	Microtubule inner proteins	Yes	Yes	Yes	25	0.3353	174	113	24	TPH	PF13868	1	0	0
PACRG	Microtubule inner proteins	Yes	Yes	Yes	32	0.1394	53	1	32	ParcG	PF10274	0	0	0
RIBC1/2	Microtubule inner proteins	Yes	Yes	Yes	25	0.4652	77	70	25	RIB43A	PF05914	0	0	0
ADGB	Miscellaneous	Yes	Yes	Yes	27	0.3636	243	50	25	Peptidase_C2	PF00648	2	2	0
CCDC40	Miscellaneous	Yes	Yes	Yes	26	0.2476	139	174	17	BRE1	PF08647	9	1	0
CFAP157	Miscellaneous	Yes	Yes	Yes	28	0.3642	265	174	1	HA2_C	PF21010	27	0	0
CFAP251	Miscellaneous	Yes	Yes	Yes	29	0.1793	126	17	20	WD40	PF00400	8	0	1
CFAP299	Miscellaneous	Yes	Yes	Yes	25	0.1468	5	1	25	DUF4464	PF14713	0	0	0
CFAP44	Miscellaneous	Yes	Yes	Yes	30	0.2724	220	145	18	WD40	PF00400	12	1	0
CFAP99	Miscellaneous	Yes	Yes	Yes	26	0.3408	222	99	1	MFS_1	PF07690	25	12	0
DAA11	Miscellaneous	Yes	Yes	Yes	21	0.248	69	15	18	LRR_9	PF14580	1	0	0
DNAAF5	Miscellaneous	Yes	Yes	Yes	29	0.032	108	9	3	TPR_DNAAF5	PF25757	24	4	0
TPPP2	Miscellaneous	Yes	Yes	Yes	32	0.582	39	0	32	p25-alpha	PF05517	0	0	0
ZMYND12	Miscellaneous	Yes	Yes	Yes	26	0.136	53	4	10	zf-MYND	PF01753	12	0	0
CFAP70	Outer dynein arms	Yes	Yes	Yes	32	0.2405	158	20	10	TPR_8	PF13181	16	0	0
CLXN	Outer dynein arms	Yes	Yes	Yes	24	0.1296	37	1	23	EF-hand_7	PF13499	1	0	0
DNAH5/8	Outer dynein arms	Yes	Yes	Yes	30	0.023	123	174	25	AAA_7	PF12775	1	0	0
DNAH9/11/17	Outer dynein arms	Yes	Yes	Yes	25	0.0395	158	182	23	AAA_6	PF12774	0	0	0
DNAL1	Outer dynein arms	Yes	Yes	Yes	24	0.0479	18	0	20	LRR_4	PF12799	4	0	0
ODAD1	Outer dynein arms	Yes	Yes	Yes	31	0.4123	138	138	29	DUF6872	PF21773	2	1	1
ODAD2	Outer dynein arms	Yes	Yes	Yes	22	0.1316	89	18	22	Arm	PF00514	0	0	0
CFAP206	Radial spoke	Yes	Yes	Yes	22	0.1026	38	24	22	FAP206	PF12018	0	0	0
CFAP61	Radial spoke	Yes	Yes	Yes	24	0.0759	84	5	19	CFAP61_N	PF16092	3	0	0
CYB5D1	Radial spoke	Yes	Yes	Yes	22	0.1232	16	4	18	Cyt-b5	PF00173	4	0	0
IQUB	Radial spoke	Yes	Yes	Yes	30	0.2324	99	54	7	ThiF	PF00899	21	8	0
RSHP4/6	Radial spoke	Yes	Yes	Yes	28	0.4856	130	37	28	Radial_spoke	PF04712	0	0	1
RSPH1	Radial spoke	Yes	Yes	Yes	20	0.2431	2	6	20	MORN	PF02493	0	0	0
RSPH10	Radial spoke	Yes	Yes	Yes	41	0.2415	131	20	38	MORN	PF02493	3	3	0
RSPH14	Radial spoke	Yes	Yes	Yes	29	0.0841	58	8	7	Arm	PF00514	16	0	0
RSPH3	Radial spoke	Yes	Yes	Yes	24	0.4457	126	32	23	Radial_spoke_3	PF06098	0	0	1
RSPH9	Radial spoke	Yes	Yes	Yes	22	0.0529	16	1	20	Radial_spoke	PF04712	2	0	0
B9D1	Transition zone	Yes	Yes	Yes	24	0.0382	23	0	24	B9-C2	PF07162	0	0	1
B9D2	Transition zone	Yes	Yes	Yes	26	0.0764	10	3	26	B9-C2	PF07162	0	0	0
CC2D2A	Transition zone	Yes	Yes	Yes	28	0.1972	177	28	15	CC2D2AN-C2	PF15625	7	3	0
NPHP4	Transition zone	Yes	Yes	Yes	22	0.1848	122	7	1	DNA_primase_S	PF01896	21	3	0
TUBE	Tubulins	Yes	Yes	Yes	21	0.0375	46	3	20	Tubulin_C	PF03953	0	0	0
CATSPER1	CatSper	Yes	Yes	No	42	0.1024	245	19	39	Ion_trans	PF00520	3	335	0
CATSPER2	CatSper	Yes	Yes	No	14	0.122	46	12	14	Ion_trans	PF00520	0	50	0
CATSPER3	CatSper	Yes	Yes	No	21	0.1086	141	15	21	Ion_trans	PF00520	0	168	2
CATSPER4	CatSper	Yes	Yes	No	11	0.1842	135	14	11	Ion_trans	PF00520	0	163	0
CATSPERB	CatSper	Yes	Yes	No	9	0.0054	17	0	9	CATSPERB	PF15149	0	9	0
CATSPERD/E	CatSper	Yes	Yes	No	15	0.0229	48	0	13	CATSPERD	PF15020	0	14	1
CATSPERG	CatSper	Yes	Yes	No	12	0.0384	47	0	7	CATSPERG	PF15064	3	11	5
CATSPERT	CatSper	Yes	Yes	No	10	0.172	13	0	7	CTSRT	PF15729	3	0	0
EFCB9	CatSper	Yes	Yes	No	12	0.069	18	4	11	EF-hand_7	PF13499	1	0	1
TMEM249	CatSper	Yes	Yes	No	12	0.0583	5	0	12	TMEM249	PF15158	0	21	0
CFAP54	Central pair	Yes	Yes	No	15	0.1132	214	32	5	CFAP54_N	PF14858	10	0	0
CFAP74	Central pair	Yes	Yes	No	25	0.1633	223	45	7	PapD-like	PF14874	16	0	0
PCDP1	Central pair	Yes	Yes	No	11	0.1161	35	7	1	Ig_CFAP65_7th	PF25249	10	0	0
SPAG16	Central pair	Yes	Yes	No	14	0.273	46	27	14	WD40	PF00400	0	0	0
SPAG17	Central pair	Yes	Yes	No	15	0.2903	174	30	12	PapD-like	PF14874	3	0	0
CEP19	Centriole, accessories	Yes	Yes	No	12	0.7386	141	11	10	CEP19	PF14933	2	0	0
CEP43	Centriole, accessories	Yes	Yes	No	16	0.4213	39	5	13	FOP_dimer	PF09398	3	0	0
RABL2B	Centriole, accessories	Yes	Yes	No	20	0.1	11	0	19	Ras	PF00071	0	0	0
TSGA10	Centriole, accessories	Yes	Yes	No	3	0.5716	31	37	0	NA	NA	3	0	0
CBY1	Centriole, distal appendages	Yes	Yes	No	17	0.303	13	16	16	Chibby	PF14645	1	0	0
CCDC92	Centriole, distal appendages	Yes	Yes	No	3	0.6449	9	5	3	CCDC92	PF14916	0	0	0
CEP83	Centriole, distal appendages	Yes	Yes	No	12	0.3028	37	60	0	NA	NA	12	0	0
CEP89	Centriole, distal appendages	Yes	Yes	No	2	0.3342	13	9	0	NA	NA	2	0	0
DZIP1	Centriole, distal appendages	Yes	Yes	No	15	0.6877	213	47	14	Dzip-like_N	PF13815	1	0	0
FBF1	Centriole, distal appendages	Yes	Yes	No	12	0.5816	135	68	8	FBF1	PF21007	2	0	0
SCLT1	Centriole, distal appendages	Yes	Yes	No	17	0.4642	106	104	6	CCCAP	PF15964	10	0	0
TTBK2	Centriole, distal appendages	Yes	Yes	No	22	0.2646	98	2	22	Pkinase	PF00069	0	1	0
CCDC57	Centriole, PCMS	Yes	Yes	No	10	0.3519	44	76	0	NA	NA	10	0	0
CEP57	Centriole, PCMS	Yes	Yes	No	8	0.7529	63	21	4	Cep57_CLD	PF14073	4	0	0
MZT2A/B	Centriole, PCMS	Yes	Yes	No	2	0.0362	0	0	2	MOZART2	PF12926	0	0	0
PCM1	Centriole, PCMS	Yes	Yes	No	2	0.5316	6	10	2	PCM1_C	PF15717	0	0	0
SSNA1	Centriole, PCMS	Yes	Yes	No	10	0.188	8	11	0	NA	NA	10	0	0
C2CD3	Centriole, structure and duplication	Yes	Yes	No	19	0.3439	286	23	4	C2	PF00168	15	0	0
CEP135	Centriole, structure and duplication	Yes	Yes	No	16	0.4456	149	119	1	Sel1	PF08238	15	0	0
CEP162	Centriole, structure and duplication	Yes	Yes	No	3	0.5939	50	27	0	NA	NA	3	0	0
CEP20	Centriole, structure and duplication	Yes	Yes	No	17	0.2326	10	0	14	FOP_dimer	PF09398	3	0	0
CEP78	Centriole, structure and duplication	Yes	Yes	No	15	0.2346	54	5	15	LRR_6	PF13516	0	9	1
CEP97	Centriole, structure and duplication	Yes	Yes	No	17	0.3603	74	10	8	LRR_9	PF14580	2	0	0
POC1A	Centriole, structure and duplication	Yes	Yes	No	17	0.2584	31	7	17	WD40	PF00400	0	0	0
POC5	Centriole, structure and duplication	Yes	Yes	No	16	0.3725	30	29	0	NA	NA	16	1	1
SFI1	Centriole, structure and duplication	Yes	Yes	No	14	0.2183	57	1	1	F-box-like	PF12937	13	0	0
STIL	Centriole, structure and duplication	Yes	Yes	No	8	0.315	31	0	8	STIL_N	PF15253	0	0	0
CFAP298	Centrosome	Yes	Yes	No	19	0.194	19	5	18	CFAP298	PF11069	1	0	0
CFAP47	Centrosome	Yes	Yes	No	4	0.13	30	0	1	Pho88	PF10032	3	2	0
DRC10	Dynein regulatory complex	Yes	Yes	No	20	0.276	67	50	7	IQ	PF00612	13	1	0
DRC2	Dynein regulatory complex	Yes	Yes	No	23	0.1882	39	70	16	NYD-SP28	PF14772	6	0	0
DRC8	Dynein regulatory complex	Yes	Yes	No	12	0.1676	7	0	11	EF-hand_7	PF13499	1	0	0
CCR6	Flagellar membrane	Yes	Yes	No	4	0.0331	5	0	4	7tm_1	PF00001	0	26	0
CFAP65	Flagellar membrane	Yes	Yes	No	23	0.104	200	14	2	BACON_2	PF19190	19	0	0
DRD2	Flagellar membrane	Yes	Yes	No	4	0.0598	9	0	4	7tm_1	PF00001	0	28	0
NKR1/2/3	Flagellar membrane	Yes	Yes	No	11	0.0356	14	1	11	7tm_1	PF00001	0	73	1
OPSD	Flagellar membrane	Yes	Yes	No	16	0.1154	38	1	16	7tm_1	PF00001	0	110	0
PDE6D	Flagellar membrane	Yes	Yes	No	29	0.0521	13	0	29	GMP_PDE_delta	PF05351	0	1	1
SLC9B1/2	Flagellar membrane	Yes	Yes	No	10	0.1013	33	1	2	Na_H_Exchanger	PF00999	7	103	2
SPA17	Flagellar membrane	Yes	Yes	No	3	0.2207	5	2	2	RIIa	PF02197	0	0	0
NME7	Gamma tubulin complex	Yes	Yes	No	20	0.0594	12	0	20	NDK	PF00334	0	0	0
BBIP1	Intraflagellar transport, BBSome	Yes	Yes	No	5	0.6372	24	5	5	BBIP10	PF14777	0	0	0
BBS1	Intraflagellar transport, BBSome	Yes	Yes	No	7	0.1447	35	3	7	BBS1	PF14779	0	0	0
BBS2	Intraflagellar transport, BBSome	Yes	Yes	No	6	0	0	6	5	BBS2_C	PF14782	0	0	0
BBS4	Intraflagellar transport, BBSome	Yes	Yes	No	7	0.0627	1	1	7	TPR_8	PF13181	0	0	0
BBS5	Intraflagellar transport, BBSome	Yes	Yes	No	9	0.0241	8	0	8	BBL5	PF07289	1	3	0
BBS7	Intraflagellar transport, BBSome	Yes	Yes	No	7	0.0213	23	10	2	DNAPKcs_CC1-2	PF20502	5	0	0
BBS9	Intraflagellar transport, BBSome	Yes	Yes	No	6	0.0105	14	5	6	PHTB1_N	PF14727	0	0	0
IFT43	Intraflagellar transport, complex A	Yes	Yes	No	12	0.4407	25	2	12	IFT43	PF15305	0	0	0
IFT25	Intraflagellar transport, complex B	Yes	Yes	No	17	0.2128	27	0	7	F5_F8_type_C	PF00754	8	2	0
IFT27	Intraflagellar transport, complex B	Yes	Yes	No	16	0.0065	0	0	16	Ras	PF00071	0	0	0
IFT80	Intraflagellar transport, complex B	Yes	Yes	No	18	0.0169	23	0	16	WD40	PF00400	2	0	0
DYNC2I1	Intraflagellar transport, dyneins	Yes	Yes	No	19	0.2139	72	13	1	Peptidase_S26	PF10502	17	0	0
DYNC2I2	Intraflagellar transport, dyneins	Yes	Yes	No	21	0.1233	38	4	16	WD40	PF00400	5	0	0
CFAP144	Microtubule inner proteins	Yes	Yes	No	17	0.3543	5	0	16	FAM183	PF14886	1	0	0
CFAP161	Microtubule inner proteins	Yes	Yes	No	10	0.1406	7	2	1	CFAP161	PF24569	9	0	0
CFAP77	Microtubule inner proteins	Yes	Yes	No	13	0.722	21	5	13	CFAP77	PF14825	0	0	0
CIMIP2A	Microtubule inner proteins	Yes	Yes	No	18	0.3534	16	1	17	DUF2475	PF10629	1	0	0
EFCAB6	Microtubule inner proteins	Yes	Yes	No	5	0.1006	10	0	1	EF-hand_8	PF13833	4	0	0
PIRC1/2	Microtubule inner proteins	Yes	Yes	No	19	0.2941	22	3	19	PIRC1_2	PF14892	0	0	0
SPAG8	Microtubule inner proteins	Yes	Yes	No	4	0.5977	9	2	1	cwf21	PF08312	3	0	0
CCDC180	Miscellaneous	Yes	Yes	No	1	0.2763	5	1	0	NA	NA	1	0	0
DLEC1	Miscellaneous	Yes	Yes	No	18	0.2287	131	7	2	PapD-like	PF14874	15	0	0
DNAAF4	Miscellaneous	Yes	Yes	No	31	0.3033	80	31	11	CS	PF04969	6	0	0
DYNLRB	Miscellaneous	Yes	Yes	No	14	0.0053	0	1	14	Robl_LC7	PF03259	0	0	0
FSCB	Miscellaneous	Yes	Yes	No	10	0.7548	191	32	2	Sel1	PF08238	5	4	4
MORN3/5	Miscellaneous	Yes	Yes	No	18	0.0818	1	0	17	MORN	PF02493	1	0	0
SPAG1	Miscellaneous	Yes	Yes	No	19	0.3501	134	44	6	RPAP3_C	PF13877	5	2	0
STK3/4	Miscellaneous	Yes	Yes	No	3	0.3045	16	1	2	Mst1_SARAH	PF11629	1	0	0
STPG1	Miscellaneous	Yes	Yes	No	13	0.4696	22	1	13	SHIPPO-rpt	PF07004	0	0	0
TTC29	Miscellaneous	Yes	Yes	No	18	0.1978	46	24	12	TPR_8	PF13181	1	0	1
ODAD3	Outer dynein arms	Yes	Yes	No	27	0.3729	71	90	19	DUF6872	PF21773	8	0	0
ODAD4	Outer dynein arms	Yes	Yes	No	20	0.4	149	36	16	TPR_8	PF13181	1	0	0
DYDC1	Radial spoke	Yes	Yes	No	6	0.2485	17	10	6	Dpy-30	PF05186	0	0	0
EFCAB5	Radial spoke	Yes	Yes	No	10	0.1455	67	35	3	DYNC2H1_AAA_dom	PF21264	7	0	0
PRKAR2A	Radial spoke	Yes	Yes	No	21	0.1853	45	15	11	cNMP_binding	PF00027	8	0	0
ROP1L	Radial spoke	Yes	Yes	No	9	0.2399	24	4	0	NA	NA	9	0	0
RSP2	Radial spoke	Yes	Yes	No	3	0.5106	8	8	3	Dpy-30	PF05186	0	0	0
AHI1	Transition zone	Yes	Yes	No	11	0.3787	90	3	11	WD40	PF00400	0	0	0
CEP290	Transition zone	Yes	Yes	No	16	0.2687	147	300	4	CEP209_CC5	PF16574	10	2	0
CFAP410	Transition zone	Yes	Yes	No	22	0.4027	75	7	16	LRR_9	PF14580	4	0	0
CIBAR1	Transition zone	Yes	Yes	No	18	0.1855	9	10	18	FAM92	PF06730	0	0	0
FTM	Transition zone	Yes	Yes	No	21	0.3541	125	80	12	C2-C2_1	PF11618	4	0	0
MKS1	Transition zone	Yes	Yes	No	7	0.1531	17	9	6	B9-C2	PF07162	1	0	0
MKS3	Transition zone	Yes	Yes	No	21	0.0239	62	0	19	Meckelin	PF09773	2	99	6
NPHP1	Transition zone	Yes	Yes	No	15	0.1091	38	1	5	SH3_1	PF00018	6	5	0
TECT1/2/3	Transition zone	Yes	Yes	No	15	0.0741	64	2	15	TCTN_DUF1619	PF07773	0	10	10
TMEM107	Transition zone	Yes	Yes	No	9	0	6	0	9	TMEM107	PF14995	0	32	1
TMEM17	Transition zone	Yes	Yes	No	16	0.0845	25	0	16	Transmemb_17	PF09799	0	50	0
TMEM216	Transition zone	Yes	Yes	No	9	0.0351	11	0	9	Transmemb_17	PF09799	0	32	0
TMEM231	Transition zone	Yes	Yes	No	14	0.013	10	0	14	TM231	PF10149	0	22	0
TUBD	Tubulins	Yes	Yes	No	15	0.1017	51	0	14	Tubulin	PF00091	1	0	0
PPP1	Central pair	Yes	No	Yes	966	0.1535	1461	81	951	Metallophos	PF00149	14	45	2
CEP350	Centriole, accessories	Yes	No	Yes	283	0.3094	1218	622	277	CAP_GLY	PF01302	0	1	1
TBCCD1	Centriole, accessories	Yes	No	Yes	183	0.1162	229	32	179	TBCC	PF07986	0	5	1
CEP164	Centriole, distal appendages	Yes	No	Yes	55	0.586	505	307	19	WW	PF00397	26	6	0
LRRCC1	Centriole, distal appendages	Yes	No	Yes	101	0.1675	420	78	53	LRR_8	PF13855	9	7	14
ADIP	Centriole, PCMS	Yes	No	Yes	95	0.5221	551	336	87	ADIP	PF11559	8	0	0
CDK5RAP2	Centriole, PCMS	Yes	No	Yes	342	0.3836	658	697	257	Ribosomal_L26	PF16906	2	3	3
HOOK2	Centriole, PCMS	Yes	No	Yes	174	0.3102	488	911	153	HOOK_N	PF19047	1	1	2
NEK1	Centriole, PCMS	Yes	No	Yes	336	0.3442	1933	108	336	Pkinase	PF00069	0	5	0
NEK5	Centriole, PCMS	Yes	No	Yes	1054	0.3522	4802	447	1051	Pkinase	PF00069	0	35	5
CEP120	Centriole, structure and duplication	Yes	No	Yes	79	0.4447	696	202	69	DUF3668	PF12416	9	1	1
CETN3	Centriole, structure and duplication	Yes	No	Yes	50	0.1406	32	22	50	EF-hand_7	PF13499	0	0	0
SAS-6	Centriole, structure and duplication	Yes	No	Yes	60	0.3638	252	145	53	SAS-6_N	PF16531	6	1	1
CDKL5	Centrosome	Yes	No	Yes	649	0.1208	699	39	649	Pkinase	PF00069	0	24	1
CUL3	Centrosome	Yes	No	Yes	677	0.0535	1064	186	668	Cullin	PF00888	0	20	1
NUP62	Centrosome	Yes	No	Yes	148	0.5986	1161	253	146	Nsp1_C	PF05064	1	31	1
KIF2A	Centrosome, kinesin	Yes	No	Yes	319	0.4069	1441	242	319	Kinesin	PF00225	0	3	0
FBXL13	Dynein regulatory complex	Yes	No	Yes	520	0.1654	2197	123	332	LRR_6	PF13516	75	12	1
EXOC1	Exocyst complex	Yes	No	Yes	160	0.1731	614	246	156	Sec3_C-term	PF20654	0	0	0
EXOC2	Exocyst complex	Yes	No	Yes	186	0.1186	531	105	169	Sec5	PF15469	0	7	2
EXOC3	Exocyst complex	Yes	No	Yes	203	0.0418	262	222	193	Sec6	PF06046	10	5	0
EXOC4	Exocyst complex	Yes	No	Yes	163	0.1448	528	112	151	Sec8_C	PF20652	7	1	0
EXOC5	Exocyst complex	Yes	No	Yes	305	0.1118	959	235	303	Sec10_HB	PF07393	0	11	1
EXOC6	Exocyst complex	Yes	No	Yes	161	0.0407	293	141	151	EXOC6_Sec15_N	PF20651	1	2	0
EXOC7	Exocyst complex	Yes	No	Yes	155	0.0492	250	134	152	Exo70_C	PF03081	0	1	0
EXOC8	Exocyst complex	Yes	No	Yes	159	0.2469	571	150	149	Exo84_C	PF16528	0	1	1
ARL13B	Flagellar membrane	Yes	No	Yes	485	0.0251	226	17	485	Arf	PF00025	0	31	0
ARL3	Flagellar membrane	Yes	No	Yes	950	0.0062	310	35	950	Arf	PF00025	0	1	2
DUSP21	Flagellar membrane	Yes	No	Yes	721	0.2227	2221	45	691	DSPc	PF00782	30	11	1
KAPCA	Flagellar membrane	Yes	No	Yes	815	0.2638	3387	760	815	Pkinase	PF00069	0	55	2
PKD1	Flagellar membrane	Yes	No	Yes	192	0.142	770	49	125	LRR_8	PF13855	7	38	29
PROM1	Flagellar membrane	Yes	No	Yes	511	0.2876	3079	142	506	RabGAP-TBC	PF00566	0	30	3
RAB8A	Flagellar membrane	Yes	No	Yes	736	0.0898	242	10	735	Ras	PF00071	0	16	3
TCP11	Flagellar membrane	Yes	No	Yes	260	0.3228	1941	178	253	Tcp11	PF05794	7	3	0
TUBG1	Gamma tubulin complex	Yes	No	Yes	138	0.0296	172	30	137	Tubulin_C	PF03953	1	0	0
TUBGCP3	Gamma tubulin complex	Yes	No	Yes	213	0.1118	512	74	198	GCP_C_terminal	PF04130	6	2	0
ACTG	Inner dynein arms	Yes	No	Yes	799	0.0373	545	21	799	Actin	PF00022	0	14	2
WDR35	Intraflagellar transport, complex A	Yes	No	Yes	183	0.2444	385	32	155	Tub	PF01167	7	1	0
DYNC2H1	Intraflagellar transport, dyneins	Yes	No	Yes	29	0.0377	226	119	20	AAA_9	PF12781	1	0	0
KIF7	Kinesin, flagellar tip	Yes	No	Yes	372	0.4112	3133	2156	372	Kinesin	PF00225	0	12	1
CFAP20	Microtubule inner proteins	Yes	No	Yes	121	0.1096	154	10	121	CFA20_dom	PF05018	0	0	0
CALM1/2/3	Miscellaneous	Yes	No	Yes	178	0.3205	7	1	178	EF-hand_7	PF13499	0	2	0
CAPK	Miscellaneous	Yes	No	Yes	383	0.0591	317	7	364	CBS	PF00571	17	19	0
DCDC2	Miscellaneous	Yes	No	Yes	120	0.2043	296	21	75	Pkinase	PF00069	0	7	0
DCTN1	Miscellaneous	Yes	No	Yes	548	0.3694	3176	1728	491	CAP_GLY	PF01302	13	61	0
DYLL1/2	Miscellaneous	Yes	No	Yes	214	0.0604	76	19	213	Dynein_light	PF01221	1	98	0
GLPK2	Miscellaneous	Yes	No	Yes	372	0.0357	441	8	357	FGGY_N	PF00370	3	25	0
GSK3	Miscellaneous	Yes	No	Yes	604	0.1453	869	36	598	Pkinase	PF00069	6	26	2
HSP70	Miscellaneous	Yes	No	Yes	1058	0.1579	3080	1190	1058	HSP70	PF00012	0	113	153
KTU	Miscellaneous	Yes	No	Yes	153	0.3622	462	27	98	PIH1	PF08190	21	5	8
MAPRE	Miscellaneous	Yes	No	Yes	253	0.3232	354	242	236	EB1	PF03271	10	1	2
MOK	Miscellaneous	Yes	No	Yes	182	0.3307	684	45	182	Pkinase	PF00069	0	8	1
NME6	Miscellaneous	Yes	No	Yes	427	0.1488	787	66	390	NDK	PF00334	20	48	21
PFN	Miscellaneous	Yes	No	Yes	234	0.0166	59	1	234	Profilin	PF00235	0	3	1
PGK2	Miscellaneous	Yes	No	Yes	207	0.0308	139	12	207	PGK	PF00162	0	16	0
PPP2	Miscellaneous	Yes	No	Yes	631	0.0249	217	31	631	Metallophos	PF00149	0	2	1
PPWD1	Miscellaneous	Yes	No	Yes	1035	0.1264	1401	102	1035	Pro_isomerase	PF00160	0	161	208
TBC1D21	Miscellaneous	Yes	No	Yes	195	0.1892	553	108	192	RabGAP-TBC	PF00566	2	1	1
TSSK3	Miscellaneous	Yes	No	Yes	390	0.1937	937	33	390	Pkinase	PF00069	0	21	2
TTLL3/8	Miscellaneous	Yes	No	Yes	107	0.1317	271	43	106	TTL	PF03133	1	8	8
AK8	Outer dynein arms	Yes	No	Yes	587	0.1537	640	143	582	ADK	PF00406	2	35	3
DNAI1	Outer dynein arms	Yes	No	Yes	128	0.2522	388	138	120	WD40	PF00400	7	0	0
DNAI2	Outer dynein arms	Yes	No	Yes	32	0.2124	78	28	15	WD40	PF00400	17	8	0
DYNLT1/3	Outer dynein arms	Yes	No	Yes	100	0.0391	28	1	100	Tctex-1	PF03645	0	1	0
DYNLT2/4	Outer dynein arms	Yes	No	Yes	107	0.1954	104	16	107	Tctex-1	PF03645	0	2	0
DNAJB13	Radial spoke	Yes	No	Yes	248	0.4176	684	84	243	DnaJ_C	PF01556	0	8	1
SEPTIN1/2/4/5	Septin ring	Yes	No	Yes	289	0.2026	331	277	289	Septin	PF00735	0	8	2
SEPTIN8/10/11/14	Septin ring	Yes	No	Yes	150	0.1553	159	157	150	Septin	PF00735	0	1	0
SEPTIN9/12	Septin ring	Yes	No	Yes	213	0.1139	196	23	213	Septin	PF00735	0	8	1
MKKS	Transition zone	Yes	No	Yes	1133	0.0363	1349	202	1133	Cpn60_TCP1	PF00118	0	36	7
INPP5E	Transition zone	Yes	No	Yes	1064	0.1935	4692	139	664	Syja_N	PF02383	262	507	4
RPGR	Transition zone	Yes	No	Yes	402	0.1901	816	47	364	RCC1	PF00415	1	2	2
TRAPPC1	TRAPP complex	Yes	No	Yes	149	0.1786	193	6	149	Sybindin	PF04099	0	0	0
TRAPPC10	TRAPP complex	Yes	No	Yes	141	0.0442	306	57	116	TRAPPC10	PF12584	22	1	2
TRAPPC2	TRAPP complex	Yes	No	Yes	291	0.0543	190	20	275	Sedlin_N	PF04628	0	31	0
TRAPPC3	TRAPP complex	Yes	No	Yes	168	0.0262	53	9	160	TRAPP	PF04051	7	21	1
TRAPPC8	TRAPP complex	Yes	No	Yes	173	0.1057	608	17	149	TRAPPC-Trs85	PF12739	7	8	3
TRAPPC9	TRAPP complex	Yes	No	Yes	155	0.1365	822	21	155	TRAPPC9-Trs120	PF08626	0	3	1
TUBA1	Tubulins	Yes	No	Yes	148	0.047	216	119	140	Tubulin	PF00091	0	0	0
TUBB4	Tubulins	Yes	No	Yes	267	0.0653	459	222	246	Tubulin_C	PF03953	1	2	1
TUBZ	Tubulins	Yes	No	Yes	228	0.0513	347	120	221	Tubulin	PF00091	5	14	0
SLCO6C1	CatSper	Yes	No	No	4	0.0466	17	4	4	MFS_1	PF07690	0	36	0
CEP170	Centriole, accessories	Yes	No	No	113	0.5816	597	199	112	FHA	PF00498	0	2	1
CROCC	Centriole, accessories	Yes	No	No	5	0.6582	54	43	3	Mto2_bdg	PF12808	1	0	0
LGALS3	Centriole, accessories	Yes	No	No	5	0.5043	12	0	2	Gal-bind_lectin	PF00337	2	0	3
ODFP2	Centriole, distal appendages	Yes	No	No	3	0.4401	43	24	1	Abhydrolase_3	PF07859	0	0	0
CNTRL	Centriole, PCMS	Yes	No	No	133	0.3192	644	143	76	LRR_4	PF12799	0	2	0
MZT1	Centriole, PCMS	Yes	No	No	97	0.2403	41	7	97	MOZART1	PF12554	0	0	0
NEDD1	Centriole, PCMS	Yes	No	No	83	0.4954	537	56	48	WD40	PF00400	35	3	0
PARD6A	Centriole, PCMS	Yes	No	No	153	0.396	568	22	134	zf-RING_2	PF13639	0	91	7
PCNT	Centriole, PCMS	Yes	No	No	26	0.5255	218	265	15	PACT_coil_coil	PF10495	10	1	0
CDC11	Centriole, spindle pole body	Yes	No	No	77	0.5513	831	28	52	LRR_8	PF13855	11	1	0
CETN1/2	Centriole, structure and duplication	Yes	No	No	30	0.302	34	6	30	EF-hand_7	PF13499	0	0	0
PLK4	Centriole, structure and duplication	Yes	No	No	31	0.241	129	7	28	Pkinase	PF00069	0	0	0
HAP1	Centrosome	Yes	No	No	2	0.7785	16	6	0	NA	NA	2	0	0
RAB3IP	Centrosome	Yes	No	No	388	0.3538	1703	545	340	Sec2p	PF06428	48	0	0
DYNC1H1	Centrosome	Yes	No	No	179	0.0423	841	826	129	AAA_8	PF12780	10	2	1
ABHD2	Flagellar membrane	Yes	No	No	255	0.0557	265	9	209	Abhydrolase_1	PF00561	32	95	5
HVCN1	Flagellar membrane	Yes	No	No	152	0.0815	235	158	130	Ion_trans	PF00520	18	425	0
KCNU1	Flagellar membrane	Yes	No	No	238	0.1819	1265	15	221	BK_channel_a	PF03493	7	1125	1
MAST	Flagellar membrane	Yes	No	No	61	0.4014	344	19	12	Ephrin_rec_like	PF07699	20	66	25
PKD2	Flagellar membrane	Yes	No	No	58	0.229	279	64	38	Ion_trans	PF00520	7	394	1
PTCHD3	Flagellar membrane	Yes	No	No	125	0.0298	725	1	116	NPC1_N	PF16414	0	1502	72
SLC22A14	Flagellar membrane	Yes	No	No	425	0.0439	783	146	425	Sugar_tr	PF00083	0	4572	1
TUBGCP2	Gamma tubulin complex	Yes	No	No	186	0.1193	642	68	183	GCP_N_terminal	PF17681	1	2	1
TUBGCP4	Gamma tubulin complex	Yes	No	No	127	0.1041	552	74	124	GCP_C_terminal	PF04130	0	0	2
TUBGCP5	Gamma tubulin complex	Yes	No	No	55	0.1742	268	21	49	GCP_N_terminal	PF17681	1	0	0
TUBGCP6	Gamma tubulin complex	Yes	No	No	137	0.1449	682	71	128	GCP_C_terminal	PF04130	3	3	1
DYNC1I1	Inner dynein arms	Yes	No	No	50	0.2864	167	73	41	WD40	PF00400	8	0	0
TTC8	Intraflagellar transport, BBSome	Yes	No	No	12	0.0601	15	2	8	TPR_8	PF13181	0	1	2
KLC2	Kinesin, cytoplasmic	Yes	No	No	169	0.0906	239	45	155	TPR_12	PF13424	0	8	3
KIF19	Kinesin, flagellar tip	Yes	No	No	126	0.3957	738	227	126	Kinesin	PF00225	0	8	0
EFHB	Microtubule inner proteins	Yes	No	No	46	0.106	27	2	42	EF-hand_7	PF13499	3	2	0
DNHD1	Miscellaneous	Yes	No	No	14	0.0759	67	12	5	Dynein_heavy	PF03028	2	1	0
IIGP5	Miscellaneous	Yes	No	No	109	0.1389	245	57	80	IIGP	PF05049	1	100	4
LRRC51	Miscellaneous	Yes	No	No	119	0.2207	293	43	110	LRR_9	PF14580	3	16	3
NEK8	Miscellaneous	Yes	No	No	76	0.3885	323	81	70	Pkinase	PF00069	0	1	1
ODFP1	Miscellaneous	Yes	No	No	3	0.4611	37	9	1	PH	PF00169	2	0	1
PGAM4	Miscellaneous	Yes	No	No	134	0.1265	72	9	132	His_Phos_1	PF00300	2	0	0
PMFBP1	Miscellaneous	Yes	No	No	2	0.5928	18	5	1	Uso1_p115_C	PF04871	1	0	0
TSSK4/6	Miscellaneous	Yes	No	No	48	0.303	162	0	48	Pkinase	PF00069	0	18	0
WBP2NL	Miscellaneous	Yes	No	No	136	0.3501	269	14	2	Het-C	PF07217	121	5	4
DYL5	Outer dynein arms	Yes	No	No	101	0.0926	91	5	100	Thioredoxin	PF00085	0	0	0
LRRC23	Radial spoke	Yes	No	No	73	0.3715	462	48	22	LRR_9	PF14580	23	1	2
NME5	Radial spoke	Yes	No	No	42	0.111	49	1	40	NDK	PF00334	0	0	0
IQCB1	Transition zone	Yes	No	No	59	0.1847	290	80	53	IQ	PF00612	5	3	0
TRAPPC11	TRAPP complex	Yes	No	No	139	0.138	699	61	133	Foie-gras_1	PF11817	2	18	3
TRAPPC12	TRAPP complex	Yes	No	No	127	0.2821	441	46	54	TPR_19	PF14559	42	0	0
TRAPPC4	TRAPP complex	Yes	No	No	162	0.0534	72	0	162	Sybindin	PF04099	0	6	1
TRAPPC5	TRAPP complex	Yes	No	No	164	0.0637	103	3	163	TRAPP	PF04051	1	3	0
TRAPPC6A	TRAPP complex	Yes	No	No	421	0.0453	711	85	367	PK_Tyr_Ser-Thr	PF07714	0	22	1
TRAPPC6B	TRAPP complex	Yes	No	No	139	0.0944	96	7	139	TRAPP	PF04051	0	3	1
CATSPERZ	CatSper	No	No	No	2	0.3657	3	0	0	NA	NA	2	0	0
C19orf15	CatSper	No	No	No	1	0.0232	2	0	0	NA	NA	1	1	0
TMEM262	CatSper	No	No	No	2	0	0	0	0	NA	NA	2	6	0
CEP68	Centriole, accessories	No	No	No	2	0.6616	5	0	0	NA	NA	2	0	0
NIN	Centriole, accessories	No	No	No	4	0.4714	32	0	0	NA	NA	4	0	0
CEP250	Centriole, accessories	No	No	No	3	0.3176	50	0	3	Rootletin	PF15035	0	0	0
FUZZY	Centriole, distal appendages	No	No	No	6	0.0227	7	0	5	Fuz_longin_2	PF19037	1	0	0
CEP128	Centriole, distal appendages	No	No	No	3	0.3429	11	0	0	NA	NA	3	0	0
CEP152	Centriole, pericentriolar material and satellites	No	No	No	2	0.3429	15	0	2	CC_CEP63-bind_CEP152	PF25770	0	0	0
CEP192	Centriole, pericentriolar material and satellites	No	No	No	6	0.4354	97	3	6	Cep192_D4	PF22073	0	0	0
FLTOP	Centriole, pericentriolar material and satellites	No	No	No	4	0.5532	1	0	4	CFAP126	PF22611	0	0	0
MOONR	Centriole, pericentriolar material and satellites	No	No	No	3	0.4972	15	0	3	MNR	PF15718	0	0	0
SPC42	Centriole, spindle pole body	No	No	No	1	0.6529	4	0	0	NA	NA	1	0	0
SPC29	Centriole, spindle pole body	No	No	No	1	0.6403	1	0	0	NA	NA	1	0	0
CNM67	Centriole, spindle pole body	No	No	No	1	0.3012	0	0	0	NA	NA	1	0	0
CCP110	Centriole, structure and duplication	No	No	No	3	0.4254	6	0	1	CaM_bind	PF16025	2	0	0
PIBF1	Centriole, structure and duplication	No	No	No	5	0.3834	26	4	0	NA	NA	5	0	0
FRITZ	Flagellar membrane	No	No	No	3	0.1602	6	0	3	Frtz	PF11768	0	0	0
VANGL2	Flagellar membrane	No	No	No	5	0.2106	23	0	5	Strabismus	PF06638	0	19	0
TMEM232	Flagellar membrane	No	No	No	3	0.1197	3	0	3	TMEM232	PF15877	0	2	0
DYNLT2B	Inner dynein arms	No	No	No	1	0.3333	0	0	0	NA	NA	1	0	0
CFAP107	Microtubule inner proteins	No	No	No	3	0.0741	1	0	3	CFAP107	PF22595	0	0	0
CFAP141	Microtubule inner proteins	No	No	No	2	0.0099	0	0	2	CFAP141	PF15104	0	0	0
CFAP68	Microtubule inner proteins	No	No	No	3	0.1779	0	0	3	CFAP68	PF06608	0	0	0
CFAP90	Microtubule inner proteins	No	No	No	4	0.4208	2	0	4	CFAP90	PF15074	0	0	0
CFAP95	Microtubule inner proteins	No	No	No	2	0.0614	0	0	2	CFAP95	PF15139	0	0	0
CIMIP2C	Microtubule inner proteins	No	No	No	3	0.0999	0	0	3	CMI2B-like	PF10629	0	0	0
CFAP276	Microtubule inner proteins	No	No	No	4	0.379	1	0	4	DUF3695	PF12494	0	0	0
SAXO4	Microtubule inner proteins	No	No	No	3	0.3591	1	0	3	PPP1R32	PF15691	0	0	0
SPMIP6	Microtubule inner proteins	No	No	No	2	0.0619	0	0	2	SMRP1	PF15181	0	0	0
SPACA9	Microtubule inner proteins	No	No	No	3	0.2037	1	0	3	SPACA9	PF15120	0	0	0
SPMIP10	Microtubule inner proteins	No	No	No	2	0.1206	0	0	2	SPMIP10-like	PF14983	0	0	0
SPMIP11	Microtubule inner proteins	No	No	No	2	0.1755	0	0	2	SPMIP11	PF22593	0	0	0
SPMIP8	Microtubule inner proteins	No	No	No	2	0	0	0	1	SPMIP8	PF22574	1	0	0
TEKT1/2/3/4/5	Microtubule inner proteins	No	No	No	24	0.2029	24	4	23	Tektin	PF03148	1	0	0
CIMIP4	Microtubule inner proteins	No	No	No	3	0.5771	2	0	3	TEX33	PF15400	0	0	0
TEKTIP1	Microtubule inner proteins	No	No	No	2	0.1231	0	0	2	TKTI1	PF15041	0	0	0
SPMIP9	Microtubule inner proteins	No	No	No	2	0.2861	2	0	2	TSC21	PF15217	0	0	0
CABS1	Miscellaneous	No	No	No	2	0.7474	6	0	2	CABS1	PF15367	0	0	0
CK042	Miscellaneous	No	No	No	2	0.3378	3	0	2	DUF4663	PF15668	0	0	0
FHAD1	Miscellaneous	No	No	No	3	0.5724	25	0	3	FHA	PF00498	0	0	0
CFAP97	Miscellaneous	No	No	No	6	0.9498	20	0	6	Hmw_CFAP97	PF13879	0	0	0
SPATA7	Miscellaneous	No	No	No	3	0.4022	2	0	3	HSD3	PF15244	0	0	0
CCDC181	Miscellaneous	No	No	No	3	0.689	10	0	0	NA	NA	3	0	0
FLACC1	Miscellaneous	No	No	No	2	0.264	5	0	0	NA	NA	2	0	0
SSX1	Miscellaneous	No	No	No	1	0.6862	1	0	1	SSXRD	PF09514	0	0	0
TEX55	Miscellaneous	No	No	No	3	0.5501	6	0	3	Tex55	PF17819	0	0	0
ODA3	Outer dynein arms	No	No	No	1	0.7383	9	0	0	NA	NA	1	0	0
CBY3	Septin ring	No	No	No	2	0.3149	2	0	2	Chibby	PF14645	0	0	0
INTU	Transition zone	No	No	No	3	0.2144	13	0	2	Intu_longin_3	PF19033	1	0	0
TMEM237	Transition zone	No	No	No	3	0.5274	10	0	3	TMEM237	PF15383	0	8	0
TRAPPC14	TRAPP complex	No	No	No	3	0.244	10	0	3	TRAPP14_C	PF23652	0	0	0

## Sheet: homologs_in_fungi_accesions
protein accesions for the orthogroups with fungal homologs
group name	CALM1/2/3	CFAP47	DNALI1	DYNC2LI1	DYNLRB	DYL5	CETN1/2	CETN3	DRC1	DRC2	KIF3A	KIF3B/C/17	RIBC1/2	RSHP4/6	TRAPPC1	TRAPPC4	TSSK4/6	TTLL3/8	KAPCA	PARD6A	PPP2	WDR35	IFT139	ABHD2	ACTG	ADGB	ADIP	AHI1	ARL13B	ARL3	DNAI7	CATSPERG	B9D1	B9D2	BBIP1	BBOF1	BBS1	BBS2	BBS4	BBS5	BBS7	C2CD3	CC2D2A	KIF9	CYB5D1	CIBAR1	CFAP119	CBY1	CCDC146
protein accesion	TPX42283	Q6ZTR5	Q39604	Q8TCX1	XP_004997435	A0A8M9QAK2	M9PGG8	XP_004995399	XP_004992885	A0A2K3D1J5	XP_001745361	P46869	A0A2K3DXM0	Q01656	XP_009495788	A8IA96	Q6SA08	A0A2K3DVB9	A0A8I3NXR9	A0A8I3RTL4	A8JBP0	A8JFR3	A9XPA6	P08910	P63261	Q8N7X0	Q9Y2D8	Q8N157	Q3SXY8	P36405	B4DY27	B8ZZI7	Q9UPM9	Q9BPU9	A8MTZ0	Q8ND07	Q8NFJ9	Q9BXC9	Q96RK4	Q8N3I7	Q8IWZ6	Q4AC94	Q9P2K1	C9JWZ7	Q6P9G0	A1XBS5	Q8IVU9	Q9Y3M2	Q8IYE0
	TPX33209	J3QP97	O14645	A0A2K3DEV0	XP_001743735	A0A1L1SUL6	Q8T415	Q504B2	XP_001746258	XP_004988258	Q965T6	A7LGV1	Q9M6B0	Q01657	XP_004990588	XP_014159382	A0A2I3BQE9	XP_004989337	A0A0B4KG15	A6YIE2	A0A8M9PI57	A0A0B4KI44	A0A0C4DH51	A0A2K3D4X5	A8JAV1	A0A8M3AWD7	A0A8M9Q2P6	A0A1L1SQE2	A0A2K3DQY2	A0A140CTI1	Q6TDU8	C6KI89	A8J3B5	A8IWR1	E1JIG6	A8I6L8	A0A2K3CRT2	A0A2K3DMF6	A0A1L1SV19	A8HWI3	A0A2K3E7K9	A0A8M1Q789	A0A2K3CTH6	A0A2K3E741	A0A2K3DCN8	A0A8M9PRI0	B3DIS7	B9A0M5	E9Q9F7
	EGF80478	A0A2K3CP55	Q95YA5	Q19119	Q9VQA6	Q3KNW3	P41209	O35648	Q9W3J8	XP_001745128	Q9VRK9	A0A2K3D468	Q9VTP5	A8I554	XP_001750185	XP_004349851	Q1LVI1	XP_001742803	A0A2K3D082	O97111	E7ESG8	B7ZD88	B0R0W1	D5AEM9	P63260	XP_004998518	D3Z474	A0A2K3CSE3	A0A338P6Z3	A0A2R8QI61	T1ECS4	Q6ZRH7	Q21191	M9MRD5	J3QMK2	A8WGC2	A0A494B8X5	Q19640	A0A8M9P7P6	Q21626	Q08C18	D6RH58	A0A8M1RP95	F1QYE9	M9PEG4	Q8BP22	Q8CDT7	Q8JI29	Q5TYU2
	TPX33210	EPZ33200	Q8BVN8	Q7SXY4	Q7KMS3	A8JDC5	Q12798	O15182	F1QRC1	Q9W212	A0A8M9QB16	XP_004997365	XP_004991341	A0A8M1QHY3	A0A2K3DQ81	XP_004992844	Q9BXA6	Q9VM91	A0A8M3AV14	Q9NAN2	G5EGK8	Q3UH13	E9PVK4	G8JY22	Q7ZVI7	A0A2K3D425	XP_001744494	F1QX08	P25160	O45379	C7A2A8	E9Q355	Q503B7	Q3UK10	Q1L8Y6	F6SSU6	A4QP86	Q98SP7	A8IYF1	Q7ZWB7	Q8K2G4	Q9VPE1	A1ZAV1	G5ECC0	Q567I9	Q9VK91	A1A4V9	Q9D1C2	XP_004998126
	RKP04260	KNC96854	EGF80122	Q8K0T2	A0A8M1P1P5	Q39592	F1R789	EFP80368	Q3USS3	Q6DHI2	E9QB71	F1QV34	XP_001747760	Q5TD94	Q9VA95	XP_001742621	Q925K9	A4Q9F1	E9PBE1	Q9NPB6	P63330	Q9BL53	Q2L6Y4	Q802V6	Q95ZL1	G3UZ78	XP_004365238	Q08012	Q20758	Q9VD64	XP_001746834	O75295	Q9R1S0	Q6DGZ1	Q21273	XP_001743447	Q9NEZ7	Q9CWF6	Q5CZ52	Q9CZQ9	Q9XW70	XP_001747434	F6YZ61	M9PFL9	Q5NCY3	XP_004995576	A0A8M1P9S0	XP_001744912	EGF81660
	KAF7757223	TPX66441	EPZ36471	Q9VLB9	Q9DAJ5	Q715T0	A0A0R4IVN1	EGF99815	Q96MC2	A0A2R8W6P2	Q9Y496	Q9P2E2	E7F099	Q8BYM7	XP_004364429	Q9VLI9	KAF9359225	A6PVC2	Q02956	Q9Z101	X2JDI1	Q9NRJ4	Q7Z4L5	Q9QXM0	X2JCP8	EGF79680	XP_004988570	XP_001743180	Q8JHI3	Q9WUL7	XP_004995304	KAG4107671	Q9VF59	Q9N423	XP_001744439	XP_004989920	Q9VS19	XP_001743326	XP_001743894	Q9I7P3	XP_001744501	XP_004990149	Q21303	Q14BL9	XP_001748316	EGF78311	Q45QX5	XP_004992674	EPZ33889
	KAF7747326	TPX59952	KAG4104030	XP_001747325	Q8TF09	Q8N427	P41208	OLL23723	RKP03412	Q8IXS2	F6V6Z9	A2AM72	A0A2R8VJV6	M0R103	B1GRL5	Q20100	KAG0318640	A0A8M3BAI3	Q19266	XP_001745620	XP_001744851	Q9P2L0	A0A2K3DN83	XP_001746522	XP_001747496	EPZ32601	CEP11194	XP_004365185	XP_001742749	XP_001747820	EPZ35528	KAI9144836	XP_001745264	XP_001742148	XP_004994276	EGF76851	XP_001744740	XP_004994054	XP_004987897	XP_001746720	XP_004989177	XP_014158688	XP_001746301	XP_001743077	XP_004345759	EPZ34406	Q6NZQ0	KAG5459988	KAG4094627
	ORY07068		KAG4106915	XP_004348411	Q7ZUX8	CAG79324	Q9R1K9	KTW25955	KAI9144580	RKP04102	EPZ33429	XP_004999096	Q9H4K1	Q8CDR2	A0A8M9PT12	Q6PBT2	KAG0049183	F6T422	XP_004349315	XP_004988943	XP_004342697	A0A2K3DSS7	A0A8M9PIF3	XP_004993726	XP_004365563	KAG4098320	EED83194	XP_004988861	XP_004365083	XP_004349247	KND04959	KNE61002	XP_004999022	XP_004996244	KAG4090444	EPZ33580	XP_004998987	KAG4101694	XP_014158333	XP_004997572	KAG4108289	EGF81439	XP_004990151	XP_004364140	XP_004998415	KAG4108679	XP_004994269	KAI9138194	KAG4095730
	ORX90291		KAG5460143	XP_004990165	A2AVR9	ORY45929	XP_001743025	CAG84228	ORZ32679	EPZ35973	ORX83362	XP_001743101	F1R3H7	KAG5455891	Q5NCF2	Q9ES56	KAF9366208	Q9Y4R7	XP_004988653	XP_011269988	XP_004994975	A0A8M9Q9T9	Q0HA38	XP_009495570	XP_004997532	KAG4105459	EED83790	XP_009494475	XP_004997129	XP_004992105	KXS20871	KNE71993	EGF76561	EGF82672	ORX42408	KAG4104291	KAG4086548	ORX46466	KAG4091986	KAG4105637	ORX47608	EPZ31934	EGF77952	XP_004997496	XP_014148381	KAG5459845	H3BTQ9	KAI9138211	KAI9141613
	ORX89043		KAI9140494	EGF81950	B1AKR6	CAZ85811	XP_004998973	EEB06708	KNE72421	ORZ33276	OUM58461	M9PF68	Q9D0B8	RKP01784	Q9Y5R8	Q9Y296	KAF9979908	XP_004996779	XP_009492861	AFR95601	XP_009495978	E0CYD5	Q20255	XP_011270720	XP_009496373	KAG5455871	EGF79167	KAG4097908	XP_009498012	XP_009495948	RKO87557	KXS18988	EPZ32080	EGF83837	ORX86052	KAG4106170	ORX54665	ORX77874	ORX56551	ORX53004	ORX86845	KAG4095540	EGF79555	XP_009492774	EGF82429	KAI9144626	A0A0U1RNT1	KND03749	KND04550
	ORY02522		KND02820	EPZ35532	A8IY95	KAF3924593	RUS18576	CAA20670	KNE72213	KNE61313	ORX42534	Q19633	Q8N443	KXS21200	OIR57150	XP_009494956	KAG0232333	XP_001744143	XP_014144017	AOW31709	XP_014156520	Q18859	XP_001747591	XP_014153509	XP_014160304	KAI9143901	EPZ34741	KND03950	XP_014146026	XP_014153775	RKP03852	ORX47838	KAG4096946	EPZ36095	ORY72532	KAG5455359	ORX85251	ORY27232	ORX77475	ORX53006	ORY39753	KAG4103035	EPZ31447	XP_014153840	EPZ36378	KNC96682	A0A8M6Z196	KNE63439	KNE57264
	ORX67726		KNE63641	KAG4103233	TPX76314	KAF3903943	KAG9307250	RIB05891	EPZ35011	KNE59631	ORY69401	A0A8M2BLD4	TPX52497	TPX52948	RHZ59328	PIA16298	KAF9308107	Q564U4	P17612	CAB39846	ADM11354	Q9W097	XP_004991609	ADM11848	ADM10896	KND02997	GAN06443	KXS12203	AFN83606	ADM11182	TPX42830	ORX85720	KAG5458479	KAG4103742	OUM58522	KAI9143040	ORY54639	OUM63270	ORY61128	ORX86817	ORY53674	KAI9144627	KAG4084791	Q9HAQ2	KAG4103416	KNE58003	Q45QX4	KNE63440	KNE65997
	KAG4081654		KNE64832	KAG5457035	ORY51111	EGX43603	RHZ44122	KAF0489290	ORY54675	KAI9142467	KAG4104454	O15066	TPX36129	TPX30627	DAA09820	ORX68596	KAG0029290	A0A2K3DQX8	A0A2K3DZH4	CAB52266	ADM12224	XP_001749444	KAG5456578	AFM98614	AFM97656	KNE62108	KAF8937149	ORX46381	AFR96988	ADM12120	TPX57393	ORY40518	KAI9139035	KAG5462099	AV635245	KND01509	OUM63216	OUM63272	OUM64491	ORY37304	OUM70488	KNC97875	KAG5455563	A0A0G2JES7	KAG4105626	KNE59185	XP_001747041	KNE64633	KXS22471
	ORY37136		KXS09398	KAI9136455	TPX32488	CAG83089	GET01999	RHZ82707	KAG4091746	TPX35184	ORY46245	Q61771	EGF81576	ORY52327	AOW28337	OMJ17734	KAF8947176	A0A8M1PZV3	A0A8M9PZU3	CAG78328	AFM98111	XP_004993414	KAG5457143	AFN83336	AFN82369	KNE63091	KAF8937881	ORX77047	AFR99012	AFM97935	TPX65322	ORY66853	KAI9139063	KAI9141385		KNE56801	RKO94470		RKO86617	ORY51555	TPX68843	KNE59751	KAI9141978	A0A2K3CRR9	KAG5457343	KXS21694	EGF77427	ORX83175	ORX41335
	ORX81244		ORX48618	KND01166	TPX30484	AOW29039	RIA96818	RIA95289	ORX54721	TPX34313	KAG4106240	F1QW58	TPX76569	TPX52337	ORY53826	OMJ09382	KFH63243	EPZ31072	P05132	CAG80388	AFM98991	ADM11653	KAG5458548	AFR92465	AFR92282	KXS19272	KAF8964296	ORY36313	AGV14881	AFM98887	KAG4084719	ORZ33193	KNC95925	KNC98641		KNE73312	TPX73492		TPX73473	RKO92786		KNE59752	KAI9143539	Q9VZF5	KAI9138809	ORX55313	EGF83536	ORY53109	ORX94037
	KAG4102787		ORX87312	KNE58218	RKP03574	DAA11943	RGB37629	GES88600	OUM65489	KAG5458620	KAG5458900	A0A8M1RLR4	ORY43481	TPX52131	TPX64362	PWA03545	KAF8921729	ORY70538	P12370	CEP09966	AFN82831	AFM98421	KNE65138	AFR94179	AFR92615	ORX54195	KAF9098916	ORY73791	AOW26744	AFM99104	KAG5463404	OUM69238	KNC95926	KND00145		KXS13795				TPX78374		KXS22338	KNC98997	XP_001744511	KNC97490	ORY48257	EPZ35289	ORZ32620	ORY51485
	KAG4090751		ORY38891	KNE58219	TPX57394	DAA07836	POG58418	RGB26215	ORX85390	ORY37053	KAI9143948	O14782	RKO86312	EGF78108	TPX65258	PVV03324	KAG0198669	KAG4095789	P21137	DAA06676	AFN83755	AFN83141	KNE65139	AOW26020	AFR94740	ORX81752	KAF9100347	TPX36928	CAD6499583	AFN82657	KAI9138734	TPX75739	KNE58883	KNE63865		KXS13934				OUM59759		ORX45426	KNE60446	XP_004343423	KNE69103	ORY86558	KAG4100608	OUM69952	ORY56030
	OUM59074		ORY73501	KNE67407	EGF76647	EGP91820	KAG5459673	POG63633	ORY82850	TPX73963	ORZ31702	O35066	TPX61834	RKO92975	TPX57298	PVU90701	KAG0263829	ORX47814	XP_001742417	EAA32691	AFR92541	CEP15186	ORZ40367	AOW27739	AFR96928	ORY12910	KAF9106276	TPX40809	CAD6501696	AFR93354	KNE55761		KNE71631	KXS17252		ORX45971						ORX45429	KNE67118	XP_004992700	KNE73089	ORZ30419	KAG4101521	RKO84953	ORZ32861
	ORY54313		ORY76816	KXS17768	ORX85255	KAG8530833	TPX61945	TPX77921	KAG4093080	TPX73981	KNE54372	KXS09168	TPX68741	RKO88294	EPZ32303	PJF16679	KAF9189162	OUM64814	XP_004364422	EAS36266	AFR94707	EDN93387	OUM70417	CAD6502053	AOW26972	ORY23597	KAF9131326	TPX65665	CAD6502493	AFR94218	KNE58571		KXS18589	KXS18343		ORX52538						ORY15360	KXS14582	XP_009496510	KXS20025	TPX33384	KAG4107118	TPX38336	RKO93586
	ORX49700		ORZ34739	ORX45350	OUM63213	EHY59031	EGF83515	ORY52010	TPX39854	TPX59091	KNE56026	KAG5457042	KNC97440	TPX56079	EGG07462	OIR58781	KAG0264863	ORX65268	XP_004995699	EDN96976	AFR95582	EED41892	RKO88575	CAG83328	AOW27730	ORY44566	KAF9143880	TPX74581	CAD6504353	AFR94833	ORX56056		ORX41496	ORX48905		ORX84940						ORZ32694	ORX60209	XP_014151084	ORX53025	TPX40781	KAI9146099	TPX40354	RKO98325
	TPX60595		OUM68693	ORX77952	ORX54662	EAS36073	TPX68113	ORX50353	TPX33079	TPX72783	KXS10018	ORX44349	KNC97439	TPX72808	EFP84460	KEI41090	ADM12077	ORY64555	XP_009496908	EDQ31133	AFR95643	EED42043	EGF76964	CAZ81419	AOW29752	ORY47204	KAF9156661		CAG80538	AFR96477	ORX76851		ORX78870	ORX78245		ORX84941						OUM69416	ORX82345	P46870	ORX86805	TPX56555	KND00303	TPX56649	TPX37722
	TPX72303		RKP03443	ORY21614	KAG4088409	EAA62147	KND00234	OUM68871	EGF78716	KND01614	RKP02005	ORX64891	KAI9143323	KND01845	KIS70106	EGG12009	AFM98845	RUP44604	XP_014145725	EFI26638	AOW26112	EED42126	EGF83052	CAZ82023	AOW31565	ORY72654	KAF9172785		CAG82428	AFR98271	ORY37534		ORY49610	ORY23298		ORY43712						RKO84324	ORY23515	A0A1L1SU97	ORY20107	TPX64865	KND02213	TPX67472	TPX41939
	RKO85913		TPX33515	ORY39938	ORY82806	EAA34827	EGF76367	ORX75869	TPX73939	KAG4096485	TPX38124	KAG4099845	ORZ38990	ORY57070	KDN41430	EFP83797	AFN83563	KAG4090222	AFR97540	EFP77250	AOW28202	EED42173	KAG4087519	CEP11331	CAB37443	ORZ34505	KAF9191092		CAZ83476	AGV14760	ORY53110		ORY50145	ORY30294		ORY85793						RKP02120	ORY45278	Q05AP4	ORY48746	TPX74828	KXS14890	TPX68535	TPX41941
	KND01103		TPX37779	ORZ37543	ORY54636	CAD6505742	TPX71327	ORY78802	ORY32735	ORX84252	TPX34107	ORY54424	KNE66086	KAG4100642	EDP44252	AFR95198	ORX92539	TPX76176	AFR98040	EFP81815	AOW31118	EED42505	KAG4108215	CEP17279	CAB52725	OUM64676	KAF9196100		CAZ86572	AOW25922	ORZ39514		ORZ33811	ORY47869		ORY87333						TPX37755	ORZ31657	Q23124	ORY49276		KXS19762		TPX56294
	KAI9146101		TPX53823	OUM58506	KAG4086544	EDN91780	ORY51456	KAG4107382	KAG5459892	KAG4096486	TPX73595	ORY45787	KNE57354	ORY23835	KEI36924	EOQ99164	TPX35392	ORY36702	AOW26492	EFP81816	CAA17905	EED42635	KAI9140851	DAA07292	CAB59802	OUM64677	KAF9200802		CEP14333	AOW28189	TPX30312		ORZ33812	ORY49870		ORZ39417						TPX42317	RKO83931	Q5JRK0	ORZ31775		ORX56473		TPX67400
	TPX77881		TPX64444	RKO82962		KTW29299	TPX56669	TPX57658	TPX62969	OUM65445	ORY49932	KAG4085752	KAG5462057	KAG4101566	KIL66245	KIS71462	TPX36528	RKO85612	AOW27421	EFP81817	CAA20786	EED42818	KND02289	DAA10109	CAC37502	RKO89162	KAF9321973		CEP19078	AOW28511	TPX41964		OUM68638	ORZ34587		OUM58074						TPX71397	RKO85860	Q9VB25	RKP03472		ORX81545		TPX76373
	TPX76442		TPX75626	RKP00280		EEB05795	TPX67250	TPX72136	TPX72259	ORX43304	EGF77621	RKP00389	KXS20827	ORX86769	EAU91797	EDP43903	RKO88960	EGF82422	AOW28465	EFP82445	CAA21097	EED43202	KNE54243	DAA11338	CAD6500994	RKP02370	KAF9349867		DAA11218	AOW28960	TPX42829		RKO85922	RKO91569		OUM66200							RKO87442	XP_001745447	TPX31969		ORX83050		Q8S4W6
	KXS21318			TPX34147		CAA21098	KND04712	KND01108	KND01052	ORX34612	RKO90944	TPX37660	ORY87255	OUM56585	AFR99039	KDN35978	OUM69094	TPX63010	CAA22678	EFP84982	CAA93605	EGF78112	ORX47535	EAA32152	CAD6501687	TPX33926	KAF9365682		DAA11379	AOW31549			RKO98400	RKP03422		RKO99976							RKO99763	XP_004365773	TPX43132		ORY21538
	KND03011			TPX51146		KEI37000	TPX33978	RKP00075	P0DL09	ORX34611	TPX58611	TPX47484	KAG4104198	OUM58813	EJU03677	EJT98112	KAG4097941	TPX72983	CAA93697	EFP89784	CAB90160	EGF79453	ORX81971	EAA57895	CAD6502523	TPX43378	KAF9401171		EAA66510	CAA20738			TPX38241	TPX30365		TPX30840							TPX36153	XP_004988928	TPX57779		ORY22484
	ORY47393			TPX62960		EDP42268	TPX46990	EGF80654		OUM65443	TPX59965	KAI9145064	ORY49652	ORX48989	QRW21749	QRW27650	KAG4101144	KND01671	CAA93901	EFP91962	CAD6504379	EGF83868	ORY37414	EAS37357	CAD6505140	TPX58755	KAF9420387		EAS31971	CAA91070			TPX59475	TPX38104		TPX33704							TPX38611	XP_009492518	TPX68162		ORY26203
	RIA99070			TPX69105		KIS67724	KAI9137157	TPX43315			KND04852	ORZ35888	KAG4088758	KAI9145021	KAF8586670	KAF8590046	ORY31110	KND01670	CAB53053	EFP92497	CAD6504716	EIE84843	ORY43562	EAU88560	CAG78264	TPX60309	KAF9433349		EAU86246	CAB51340			TPX60843	TPX57676		TPX47141							TPX39502	XP_014154021	TPX68769		ORY41347
	GES88907			TPX76803		KDN41862	KNE65975	TPX33168			A8JFG3	KNE67827	ORX54291	KNE56150	PJF19025	EED82496	KAF7724607	RKO99801	CAB76216	EGF81579	CAD6504809	EIJ94541	ORY55216	EDN91037	CAG79161	TPX76083	KAF9547741		EAU91062	CAD6500991			TPX76646	TPX62509		TPX51791							TPX51977	ORY40575			ORY45277
	KAG9291026					EOR01169	KNE57243	EPZ33638				KNE70364	OUM66465	KNE54499	EGP85036	KIL69929	ORX43081	TPX46495	CAD6499969	EGF99180	CAG78055	ELA42121	ORZ40368	EDP44667	CAG80368		KAF9584327		EDN98508	CAD6503165				TPX68361		TPX62313							TPX54331	ORY66886			ORZ34599
	KAF0454387					EGG11083	EPZ36801	PJF16764				TPX77895	ORX80620	ORZ38699	EEB09617	EGO21132	SAM01229	TPX32123	CAD6501451	EGR52456	CAG78205	ELA48461	OUM70416	EDQ31007	CAG80754		KAF9905840		EDO04837	CAD6504514				TPX74818		TPX67745							TPX58276	ORY83332			OUM64227
	RIB25703					EFP78411	KXS13809	RUP47832				ORY51985	RKP01548	ORZ31730	CAB90781	EAU88834	ORZ12285	KAI9143979	CAD6503383	EGY16842	CAG83553	ELQ75370	RKO89847	EDQ31009	CAZ82529		KAF9980133		EDO04950	CAG77695						TPX73630							TPX68865	RKO99206			RKO82800
	RHZ68265					EAU85130	KXS12560	RUS19205				EGF80786	EPZ32450	EPZ32600	CAG82960	TPX55224	SAM08671	KNE70960	CAG78027	EIE89746	CAG83708	EOB11486	RKP02466	EED44295	CAZ82672		KAF9985508		EDO65417	CAG78889													TPX74187	RKP02784			RKP03737
	RGB37651					KIL58913	ORX50284	KAG5456319				TPX55052			KTW27363	TPX68503	ORX49880	KNE69906	CAG79210	EIJ93562	CAZ79764	EOB15305	TPX31100	EED85395	CAZ84024		KAG0003984		EDP43644	CAG79427														KAI9137246			TPX31451
	POG77488					QRW17948	ORY21266	KAI9144948				TPX55571			OLL22954	KND03673	SAM01417	KAG5457960	CAG81014	ELA46908	CAZ85721	EPZ35386	TPX37294	EFP89541	CAZ86438		KAG0035366		EEB06414	CAG82145														KAI9143509			TPX35096
	KAF9541430					EJU04720	KAG4107434	EOQ99451				KND04175			EHY59376	EGF77573	KAF7732513	KAG5460890	CAG81727	EOB13234	CAZ85736	EQB59809	TPX53778	EGF79172	CEP07929		KAG0047258		EFP74827	CAR64339														OUM57692			TPX53658
	KAF9345907					EGO24890	ORX81032	KIS70992							EAS30738	EEB08849	KAG0174174	TPX77010	CAG82182	EOB13530	CAZ86075	EQB59810	TPX69944	EGG00639	CEP08211		KAG0097935		EFP85582	CAZ81720														OUM61172			TPX59155
	KAF9345906					RKP06068		KDN35893							EAA60116	CAA17792	KAG0183076	ORY36918	CAZ80297	EQB60801	CEP10282	GAN10601	TPX73570	EGO18587	CEP15905		KAG0179711		EGF76663	CAZ82403														TPX78562			TPX62028
	OZJ06462					PJF16624		AFR99086							CAZ81454	DAA12086	KAG0193539	EGF80443	CAZ83035	GAN09016	CEP10964	GES88218		EGP89993	CEP17935		KAG0190188		EGF82522	CAZ83202														TPX78642			TPX70060
	KAF7732870					KAF7748765		EDP45117							EDN91189	AOW25901	OAD74439	TPX59531	CAZ84712	KAF1797338	CEP11948	KAF0347940		EGR52574	CEP19303		KAG0196528		EGF82644	CAZ83996														ORX45380			TPX72883
	KAG0190074					ORY03605		QRW22295							CAD6501939	KTW28379	KAG2210586	TPX66709	CEP06939	KAF3905378	CEP17894	KAF0347941		EGX50139	DAA06822		KAG0218012		EGF98387	CAZ85626														ORX58423			TPX74118
	KAG0179643					RKP34678		KAF8580126							EGX43176	RKP13768	KAG2214212	KNC98532	CEP09544	KAF3918703	DAA10572	KAF0347942		EGY18124	DAA08852		KAG0228224		EGG01399	CEP13346														TPX60633
	KAG0170080					EPZ32244		EAU92433							EGR52275	CAG83472	OBZ82034	EPZ36936	CEP13841	KAF7724608	DAA11675	KAF1807266		EHY56641	DAA11823		KAG0237103		EGG10167	CEP17913														TPX61137
	CEP09792					PIA18425		EGO19140							EGY14787	ORZ36365	KAG2203322	ORX87362	CEP14872	KAF8586788	DAA11724	KAF7684418		EIE83782	DAA12401		KAG0264267		EGO25887	CEP18249														TPX32058
	EIE87194					PVU91367		KIL71347							ESA43191	KNE70945	GAN04175	ORX87364	CEP15616	KAF8930891	DAA11808	KAF7722792		EIJ94278	EAA27943		KAG0279385		EGP89848	CEP19057														KXS15145
	KAG2214432					PVV00327		EED80323							ESA43190	KNE69871	KAF1801927	ORX54828	CEP16111	KAF8947614	DAA11921	KAF7752839		EJT96620	EAA28160		KAG0284502		EGP91437	CEP19206														KXS18436
	KAG2208421					PVU86349		EJU02668							EGF77862	KAG8530734	KAG2203615	OUM69028	CEP16517	KAF8977641	EAA27486	KAF8925179		EJT96636	EAA32002		KAG0325598		EGR46040	CEP19992														TPX55150
	KAF1800362					ORZ34337		KXS10705							KXS09409	EAS37008	KAG2232524	ORY46209	CEP18201	KAF9089744	EAA32582	KAF8927429		EJW02554	EAA57882		KAG0333481		EGX43381	DAA07280														TPX57666
	KAG2232993					KNE70825		KEI38895							RKP24872	EDN92215	PHZ15374	KAG4092404	CEP19767	KAF9091139	EAA58413	KAF8945241		EJW05263	EAA65118		KAG0363415		EGY14638	DAA10035														KAG4087315
	GAN08323					KNE57076		ORZ34443							RKP09676	CAD6505504	RCH90179	ORY41798	DAA07018	KAF9101885	EAA65281	KAF8984955		EJW05273	EAA65318		KAG0367517		EIE82834	DAA10871														KAG4100906
	OBZ88202					KXS20099		KNE65459							RKP03265	CAZ86122		KAG4093002	DAA09035	KAF9108754	EAA66603	KAF9100122		ELA42597	EAA65449		KAG0379970		EIE85138	DAA11671														KAG4107703
	RCH81023					RKO86135		A0A2K3E6Z0							KAI9143136	KAF3920850		RKO94858	DAA10000	KAF9111653	EAS28008	KAF9103472		ELA46982	EAS27954		KAG2225361		EJU01519	DAA11721														ORX83534
	PHZ17651					TPX72564									ORZ36237	EGX49708		RKO94513	EAA32898	KAF9124270	EAS28459	KAF9115843		EOB13224	EAS30416		KAG4087790		EJU04324	EAA27367														ORX86405
	OAD73628					ORY50694									KNE72044	EGR46713		ORY13325	EAA33015	KAF9138730	EAS28614	KAF9117903		EOB14188	EAS35198		KAG4102431		EOR00475	EAA28162														KNE54260
	ORX50548					TPX62089									KNE61055	EGY18478		KAG4102074	EAA57722	KAF9140100	EAU87279	KAF9145861		EOB14688	EAS37437		KAG9068400		EOR04577	EAA29781														KNE55409
	KAG2226572					TPX63846									RKP38674	EDO65306		KAG4102076	EAA59337	KAF9169220	EAU87343	KAF9149158		EOQ98770	EAU81730		KAG9306223		EPZ32515	EAA35590														KNE60061
	KAG2216293					KNC96121									ORX94179	TPX74958		ORY13326	EAA61058	KAF9185385	EAU91066	KAF9172241		EOR04956	EAU81732		KAI9136769		EPZ34353	EAA57775														KNE65156
	ORZ01536					KAF9177436									KXN67527	ORY53132		ORY13327	EAA65284	KAF9188974	EDN92557	KAF9190288		EPZ36354	EAU82481		KFH73520		ESA43345	EAA61098														KNC96077
	ORX61610					KAF9177262									ORY09481	RKP38037		KAG4102077	EAS29171	KAF9199892	EDN92626	KAF9191750		GAN05164	EAU85522		KIL69132		ESA43346	EAA66244														KND02684
	ORZ19737					KAG0309169									KAG4095054	ORX49319		ORX42264	EAU84562	KAF9421805	EDN98615	KAF9205590		GAN07853	EAU90365		KND04005		GAN06327	EAS31519														KND02685
	ORZ25800					KAF8923016									ORX40415	ORX64726		OUM70388	EAU86003	KAF9427524	EDP43431	KAF9318095		GES78032	EAU92998		KNE57350		GAN09584	EAS32271														EPZ35149
	SAM03836					ORZ26473									ORX75423	ORY61885		ORX42261	EAU86111	KAF9761974	EDP44194	KAF9345247		KAF0413254	EDN91670		KNE66083		GAN10139	EAS33315														EPZ35674
	EIE76027					KAF9115486									ORY73994	KAG4085387		ORX36195	EAU86791	KAF9764713	EDP44499	KAF9363803		KAF0561838	EDN92868		KXN73904		GES81195	EAS34690														TPX35164
	EIE80772					KAF9200468									KAG4103570	ORY57021		ORX42260	EAU92435	KAF9979864	EDP45510	KAF9376257		KAF1796275	EDN98564		KXS09208		GES89693	EAS35770														ORZ38760
	RCH99195					KAF8984496									KAG5456575	KAG4100705		ORY53943	EDN96200	KAF9985600	EEB05582	KAF9439357		KAF1800823	EDO01398		OAD80348		GET01333	EAU84534														ORZ38911
	PHZ17110					KAG0202136									PIA14147	RUP51894		KAG4102224	EDO00585	KAF9991909	EEB05796	KAF9537938		KAF3902339	EDP41648		OAQ31671		GET04317	EAU84630														ORY30713
	CEP16606					KAF9979657									ORX74918	ORY99074		ORY63630	EDP42155	KAF9995944	EEB06148	KAF9585951		KAF3910056	EDP43334		ORX57912		KAF0397940	EAU88667														ORY39627
	KAF1802491					KAG0285782									PVZ98306	ORX57504		KAG4100348	EDP43161	KAG0168681	EEB06737	KAF9763346		KAF3917312	EDP43773		ORX78995		KAF0504241	EAU91183														EGF77237
	KAG2205647					KAG0380797									PVZ97791	KAG2224122		KAG4084290	EDP44683	KAG0173440	EED77068	KAF9913019		KAF3922659	EDP44526		ORX81811		KAF0524589	EDN91142														EGF77994
	KAG2194155					KAG0272917									PVV02104	SAM09670		ORY73315	EEB05592	KAG0178382	EED78267	KAF9928645		KAF7683656	EEB05387		ORY48764		KAF1804297	EDN91661
	GAN09936					KAF9580226									PVU94553	ORZ11059		KAG4093420	EEB06734	KAG0188802	EED82131	KAF9989529		KAF7694694	EEB06226		ORY52685		KAF1807008	EDN97688
	KEI42614					KAF9405136									OMJ22381	OAD65241		EPZ33400	EEB07338	KAG0219732	EED84635	KAG0000108		KAF7721357	EEB06901		ORY81716		KAF3907976	EDO04247
	KTW28414					KAG0015360									OLY79202	KAG2187869		TPX65155	EEB09032	KAG0220255	EFI27870	KAG0029428		KAF7748514	EEB08018		ORY96305		KAF3909540	EDP42877
	KAF9348968					KAF9308181									TPX56236	KAG2173751		ORY46917	EEB09209	KAG0250185	EFP82686	KAG0096765		KAF7749908	EED44689		ORZ27694		KAF3910004	EDP43066
	KAG0218607					KAG0351441									TPX69339	KAF7722067		RKO92073	EED86005	KAG0263964	EFP91300	KAG0166070		KAF7752801	EFP76757		ORZ29203		KAF7722852	EDP43082
	KAF9951028					KAG0082986									KND05007	KAG0178578		TPX57677	EFP77103	KAG0267984	EGF79695	KAG0176076		KAF7753933	EFP78078		OZJ03358		KAF7729144	EDP43786
	KAG0263677					KFH66470									TPX52876	KAG0163407		TPX68493	EFP79720	KAG0274585	EGF79955	KAG0186456		KAF8582691	EFP79167		PIA15333		KAF7744474	EDP43832
	KAG0238959					KAF9015766									TPX31973	KAG0162007		KND03653	EFP82013	KAG0286870	EGF84153	KAG0209183		KAF8589501	EFP82753		POG74225		KAF7749291	EDP44574
	KAF9405635					RIB02687									SAM08322	RCI00372		ORX76957	EFP86900	KAG0321260	EGF98320	KAG0219484		KAF8590667	EGF76446		PVU86479		KAF8588704	EEB05882
	KAG0349357					KAF0455053									ORZ15270	RCH85263		OUM69073	EGF80270	KAG0367552	EGG01645	KAG0228232		KAF8923592	EGF78604		PVU91140		KAF8934394	EEB05956
	KAG0088403					GES85491									ORX44756	PHZ13701		ORX54877	EGF80405	KAG0372792	EGG06453	KAG0245358		KAF8944865	EGF82393		PVV02809		KAF8937087	EEB07721
	KAG0016830					RGB35727									KAG2226130	OBZ86541		ORY19096	EGF80480	KAG0417559	EGG09389	KAG0255990		KAF8946930	EGF82404		RCH87311		KAF8940995	EED84722
	KAF9309451					POG75997									ORY96246	KAG2205878		KAG4086435	EGF80693	KAG0434042	EGO24260	KAG0264057		KAF8976128	EGF99854		RGB32062		KAF8941348	EFI27645
	KAF8952241					KAG2194195									KAF7722212	EIE76118		ORY52254	EGF83932	KAG0442097	EGO28071	KAG0272080		KAF8982198	EGG06482		RIA98462		KAF8945263	EFP74070
	KFH70124					GAN03734									KAG0181627	CEP10456		KAG4090915	EGG00348	KAG0442141	EGO28796	KAG0293280		KAF8982796	EGG06970		RKO84048		KAF8945415	EFP75604
	KAF9435635					RUP26541									KAG0192315	KAG2192620		KAG5456063	EGG07050	KAG2181190	EGP84393	KAG0317223		KAF9088255	EGG09269		RKP04164		KAF8947380	EFP83187
	ORZ12102					OZJ03447									KAG0172988	KAG2233518		TPX76411	EGG10403	KAG2185309	EGP84564	KAG0330899		KAF9099627	EGO22511		RKP10566		KAF8947629	EFP87381
	KAG0249048					KAG2174526									OAD71715	KAF1803766		EGF77287	EGG11547	KAG2190830	EGP84751	KAG0360894		KAF9100008	EGO24504		RKP12355		KAF8948336	EFP90940
	KAF9187032					KAG2172294									KAG2188778	GAN09781		ORY38770	EGG12245	KAG2204422	EGP84804	KAG0366422		KAF9107426	EGO30125		RKP38442		KAF8951978	EGF78472
	KAF9186809					ORX51182									KAG2182539	OZJ04672		TPX56293	EGO19855	KAG2210494	EGR48090	KAG0374372		KAF9107428	EGO30417		RUP48321		KAF8953592	EGF79243
	KAF9983679					SAM05213									KAG2207732	EGP92119		TPX53945	EGO23625	KAG2219535	EGR51741	KAG0431030		KAF9108426	EGP84100		RUS20402		KAF8954735	EGF79960
	KAG0055441					ORZ25935									KAG2215803	KAI9140367		RKO83413	EGO23853	KAG9307781	EGR52048	KAG2181846		KAF9123048	EGP84569		TPX30729		KAF8963059	EGF82945
	KAF9197907					KAF7726880									KAF1806888	KXS16076		RKO90436	EGO27362	KAI9142451	EGX47096	KAG2185065		KAF9132254	EGP90964		TPX40889		KAF8963198	EGF84222
	KAG0372689					KAG0191637									GAN04325	KAF7750391		TPX62806	EGP84483	KAI9144506	EGX53953	KAG2195713		KAF9140446	EGP92371		TPX50461		KAF8979534	EGG03343
	KAG0256557					KAG0172862									KAG2229183	KAF7747273		TPX69615	EGP87379	KDN37590	EGY13802	KAG2210321		KAF9141485	EGR45026		TPX51909		KAF8984055	EGG04509
	KAF9910460					KAG0168726									CEP10657	KXN72047		KND04282	EGP89565	KFH71922	EGY13860	KAG2226635		KAF9148605	EGR45125		TPX56341		KAF8985187	EGG05982
	KAF9120655					ORY97443									OBZ82467	TPX47685		KAG5461345	EGP89738	KHN68867	EGY20006	KAG4096291		KAF9154920	EGR45833		TPX58271		KAF9028207	EGG08115
	KAF8921748					KAG2227526									EIE86448	TPX34545		TPX51333	EGR44863	KIS67911	EHY53146	KAG4100290		KAF9170676	EGR52550		TPX67890		KAF9079859	EGG10557
	KAF9994881					RCH98862									PHZ10793	ORY05447		TPX38169	EGR51062	KNC96582	EHY54002	KAG4100657		KAF9188504	EGX43819				KAF9083826	EGO18669
	KAF9159184					PHZ17436									RCH94973	KAG9291725		ORX63303	EGR52210	KNE68508	EHY59279	KAG5462710		KAF9195696	EGX45110				KAF9084722	EGO25635
	KAF9392732					OBZ83828									RCH93285	RIB08347		OUM64742	EGR52715	KNE72936	EIE75824	KAG5463440		KAF9199957	EGX47033				KAF9090924	EGO27135
	KAF8959269					KAG2206887									KAG9302159	KAF0363397		ORX56069	EGX51626	KRH93214	EIE89788	KAG9070295		KAF9316787	EGX50496				KAF9094253	EGO27315
	KAF9342495					GAN06426									RHZ46271	RHZ59325		ORY37524	EGX51681	KRH95235	EIE91508	KAG9302786		KAF9317753	EGY13618				KAF9095111	EGP86474
	KAG0197976					KAG2199884									RIB15146	RIA98632		KAG4084730	EGX53003	KXS12127	EIE91567	KAI9144910		KAF9342210	EGY16342				KAF9098335	EGP90562
	KAG0283243					CEP12626									KAF0378680	GES77553		ORY40874	EGX53678	KXS15686	EIJ94902	KFG27439		KAF9346316	EGY18111				KAF9098772	EGP90775
	KAG9066014														RIA84859	RGB33083		KAG4093279	EGY14094	KXS16185	EJT97126	KFH65481		KAF9393340	EGY21076				KAF9100680	EGP91747
	KAG0219810														POG63700	POG75500		RKP00531	EGY19575	KXS19943	EJU04972	KHN69555		KAF9426930	EHY52032				KAF9102044	EGP91989
	KAG0355454														RGB36541	KAF9310333		KAI9137243	EGY22989	KXS22057	EJU06654	KKO74142		KAF9434208	EHY52854				KAF9105376	EGR45106
	KAG0314796														GES96799	KAG5460592		KNE67210	EGY22992	OAG30251	EJW03775	KND01795		KAF9546012	EHY56595				KAF9106627	EGR46142
	KAF9546023														KAF7754295	KAG0265582		KNE60360	EHY53500	OAG31607	ELA40920	KND03320		KAF9549767	EHY58793				KAF9112235	EGR48536
	KAF9134575														KAF9366257	KAG0225271		TPX74817	EHY53646	OAG31752	ELA47814	KNE63920		KAF9578261	EIE76035				KAF9112706	EGR48562
	KAF9127354														KAG0240356	KAG0222985		ORY47863	EHY58980	OAQ33922	EOB11367	KNE67604		KAF9762907	EIE77943				KAF9113360	EGR51231
	KAF9081015														KAF9928889	KAF9350453		ORY30300	EHY59362	OBZ88888	EOB11598	KNE68831		KAF9907574	EIE80779				KAF9115504	EGR52770
	KAF9089753														KAF9345469	KAF9577857		EGF78801	EIE81373	OIR58309	EOB13635	KNE69347		KAF9910451	EIE82898				KAF9120139	EGX45009
	KAF8932851														KAF9995859	KAG0208973		TPX55559	EIE83895	OLY80034	EOB14194	KXN67605		KAF9989053	EIE86991				KAF9120714	EGX46571
	OAQ27564														KAF9385324	KAF9108939		TPX71076	EIE85419	OLY81757	EOQ99119	OAD73645		KAF9993508	EIE87847				KAF9128200	EGX47649
	RKP15369														KAF9171239	KAF9098244		KND00368	EIE87140	OMH80177	EOR00172	OAG30798		KAF9997496	EIE88753				KAF9128913	EGX47849
	EGG02964														KAF9990065	OAQ25375		KND00367	EIE87218	OMJ19453	EOR02785	OAG32008		KAG0028468	EIE89291				KAF9129379	EGX50499
	EGG02963														KAF9405125	KAF9538883			EIE89796	ORD96669	EOR03892	OAQ22992		KAG0052487	EIJ93656				KAF9129923	EGY14626
	KXN66162														KAF9113335	KAG9072147			EIE89874	ORX60695	EPZ31643	OAQ26466		KAG0092289	EJU02032				KAF9130503	EGY21086
	KAG0313599														KAF9207773	KAF9143421			EIE90227	ORX71190	EPZ34076	OBZ88130		KAG0167832	EJU03687				KAF9138345	EGY21596
	OLL25419														KAF8975475	KAF8947090			EIE90320	ORX74692	EPZ36333	OIR58275		KAG0171069	EJU04885				KAF9140331	EGY22133
	RKP11194														KAG0353092	KAF9899602			EIE90614	ORX80031	GAN02429	OQS55786		KAG0183526	EJU05989				KAF9140522	EGY22929
	RKO92984														KAF9431567	KAF9155047			EIE91533	ORY04740	GAN04813	ORD93784		KAG0189472	EJW05398				KAF9141126	EHS62448
	EOR01926														KAF8929143	KAG0377206			EJU03213	ORZ09400	GAN06984	ORD97946		KAG0194473	ELA41756				KAF9146819	EHS63131
	KNE55575														KAG0314147	KAG0296976			EJU06197	ORZ15889	GAN08491	ORX48968		KAG0198652	ELA48371				KAF9147847	EHS63569
	KDN44505														KAF9584042	KAG0273213			ELA46274	ORZ15991	GAN08911	ORX57278		KAG0205722	ELQ75705				KAF9149143	EHY54103
	KIS67854														KAG0204991	KAF9132899			ELQ74711	ORZ34154	GES73604	ORX61409		KAG0214926	EOB11592				KAF9149145	EHY55497
	ORZ33822														KAF9177837	KAF9995956			EOQ99392	ORZ36157	GES82673	ORX70984		KAG0219800	EOB12853				KAF9152995	EHY59167
	KNE58371														KAG0253661	ORY94304			EOR00294	ORZ41207	GES87149	ORX79834		KAG0230284	EOB14404				KAF9153669	EHY59906
	QRW20581														KAF9187806	KAG0199910			EOR01866	PHZ07603	GES91516	ORX86746		KAG0235698	EOQ98677				KAF9156364	EHY61009
	EJT99583														KAG0269506	KAF9989029			EQB60825	PIA13117	KAF0475631	ORX90609		KAG0252670	EOR00232				KAF9164445	EIE76142
	EGG02962														KAG0232882	KAG0263131			ESA44058	POG64450	KAF0479568	ORX92615		KAG0262328	EOR00448				KAF9166295	EIE79751
	EFP85168														KAG0339525	KAF9192416			ESA44059	PVU85891	KAF0499388	ORY04699		KAG0264605	EOR00494				KAF9173954	EIE80553
	EAU86845														KAG0056606	KAF9189537			ESA44060	PVU86758	KAF0501958	ORY43129		KAG0280743	EPZ31463				KAF9174008	EIE83313
	EGO19923														KAG0095156	KAG0337733			ESA44061	PVU87323	KAF0501959	ORY57057		KAG0289937	EPZ32653				KAF9175867	EIE86445
	KAF8586779														KFH69936	KAF9426679			GAN03637	PVU88133	KAF1801274	ORY67890		KAG0297283	EPZ34174				KAF9183712	EIE87686
	KIL64940														KAG0363661	KFH64881			GAN05223	PVU88732	KAF1801954	ORZ01344		KAG0315931	EPZ36253				KAF9185882	EIE89083
	EED80949														KAG0035281	KAG0358612			GAN05515	PVU94827	KAF1803374	ORZ13714		KAG0362152	EQB61566				KAF9186578	EIE91613
	EAU86762														KAF9318030	KAG0083421			GAN07377	PVV04388	KAF1803426	ORZ23741		KAG0363019	ESA42174				KAF9188793	EIJ93737
	KAF9347859														KAF8932857	KAG0022291			GAN07908	PVV04913	KAF1805742	ORZ33683		KAG0369797	ESA42660				KAF9188879	EJT97694
	ORY49126														ORZ18282	KAF8930589			GAN09125	PVZ97020	KAF3904578	ORZ39951		KAG0378661	ESA42661				KAF9189460	EJT99030
	AFR97762														KAF9541000	KAG0327787			GAN10291	PVZ98690	KAF3904633	OUM67381		KAG0419406	GAN03572				KAF9191637	EJU04186
	AOW29330														KAF9143441	KAF9117181			GAN11216	QRW20833	KAF3912281	PHZ15947		KAG0436611	GAN04938				KAF9192009	EJU05338
	CAG80365														OAQ33147	KAG0044361			GES73014	RCH87501	KAF3913685	POG72541		KAG2174369	GAN06416				KAF9193704	EJU06117
	KAF3915259														KAG9064236	KAF9208950			GES87520	RKP10159	KAF3917963	PWA03450		KAG2178676	GAN07271				KAF9194195	EJW02964
	EAA64879														KAF9149742	KAF8975062			GET03961	RKP14397	KAF7682660	RCH95029		KAG2192102	GAN08648				KAF9197911	EJW03269
	EAS37059														KAF8945611	KAG0368605			KAF0441145	RKP38596	KAF7683134	RGB31196		KAG2197160	GES79887				KAF9198127	EJW04993
	EGR46371														KAG0272041	KAG0000311			KAF0538295	RUS12821	KAF7684222	RHZ50020		KAG2200209	GES83400				KAF9200091	ELA46265
	EGP88834														KAG0286658	KAF9435309			KAF0544487	SAM01416	KAF7694581	RIB13378		KAG2204668	GES89953				KAF9206575	ELA48116
	CAD6506483														KAF9126646	KAF9400357			KAF0552764	TBU04371	KAF7720752	RKO99681		KAG2211309	GES95498				KAF9209552	ELQ74720
	EDN93803														KAG0374452	KAF9346233			KAF1796408	TBU17650	KAF7723508	RKP01539		KAG2227042	GET00782				KAF9309291	ELQ76260
	KAG8531385														KAF9910558	KAF9166031			KAF1801613	TPX31220	KAF7725654	RKP03020		KAG2234729	GET03742				KAF9314363	EOB15467
	EHY58237														KAG0212287	KAF8929003			KAF1801720	TPX39903	KAF7731678	RKP07880		KAG8532131	KAF0381816				KAF9315735	EOR00083
	EAA32040														KAF9098880	EJW03128			KAF1802841	TPX45734	KAF7732743	RKP11832		KAG8532132	KAF0415888				KAF9319831	EOR00273
	EGY23153														KAF9086128	ELA46480			KAF1803230	TPX54516	KAF7742469	RKP23778		KAG9066001	KAF0429459				KAF9319927	EOR01252
	RKP35269															ORD95968			KAF1805143	TPX54818	KAF7746523	RKP35419		KAG9069286	KAF0493193				KAF9342770	EOR03534
	OMH80684															KKO76650			KAF1805550	TPX64591	KAF8577386	RUS19378		KAG9297870	KAF1797048				KAF9343969	EPZ32912
	PVU89674															KAF9764184			KAF1806335	TPX69846	KAF8581916	SAM00438		KAI9138697	KAF1799197				KAF9348143	EPZ36212
	PVV03834															EOB15376			KAF3903830		KAF8591076	TBU08452		KCZ82523	KAF1801123				KAF9350778	EPZ36394
	PWA01930															EOB12291			KAF3907748		KAF8924199	TBU11682		KDN44239	KAF1802766				KAF9350780	EQB59688
	PVU91255															RVD92590			KAF3913459		KAF8931004	TBU12538		KEI37491	KAF1806022				KAF9350958	ESA44151
	PVU88843															KCZ81007			KAF3914183		KAF8932682	TPX30731		KEI37556	KAF1807292				KAF9354585	ESA44152
	DAA07228															KAG0439390			KAF3921151		KAF8938619	TPX38188		KFG26655	KAF3904567				KAF9356019	GAN02245
	ORX73619															TBU13583			KAF3921187		KAF8941938	TPX42559		KFH63086	KAF3909380				KAF9356283	GAN04024
	PIA17475															TBU00970			KAF3921294		KAF8942855	TPX46259		KFH71742	KAF3910558				KAF9357033	GAN04527
	KAG0258724															KHN69530			KAF3924429		KAF8945388	TPX53853		KHN69352	KAF3912405				KAF9360560	GAN06463
	KAF9390419															ADM11626			KAF7684335		KAF8955215	TPX55677		KIL69730	KAF3922409				KAF9363273	GAN07246
	KAF9991576															AFN83113			KAF7720414		KAF8957157	TPX63257		KIS69462	KAF3925024				KAF9364210	GAN08062
	KAF9198279															AFM98393			KAF7721263		KAF8960184	TPX63290		KKO74655	KAF3925534				KAF9382239	GAN09869
	KAF8968653																		KAF7722694		KAF8974830	TPX72693		KNC97571	KAF7684611				KAF9385986	GAN10305
	KAF1796263																		KAF7722752		KAF8977421	TPX78187		KNE62336	KAF7694686				KAF9393384	GAN10690
	KAG2199127																		KAF7725347		KAF8983630	EGF80857		KNE72834	KAF7725163				KAF9398142	GES78113
	GAN11009																		KAF7726347		KAF8987343	EPZ36244		KXS19783	KAF7725235				KAF9403081	GES78956
	GAN10979																		KAF7729127		KAF9016067	KAG4102698		KXS20494	KAF7725873				KAF9418103	GES81198
	A8IDP6																		KAF7729151		KAF9025920	KAI9146581		OAD69828	KAF7732379				KAF9422885	GES88310
	XP_4349444																		KAF7743328		KAF9088673	KNC98772		OAD76721	KAF7740720				KAF9425223	GES88911
	XP_4993230																		KAF7743357		KAF9089957	KNE56400		OAG29543	KAF7744391				KAF9425365	KAF0396457
	XP_1749024																		KAF7756534		KAF9090044	KNE63438		OAG31032	KAF7744523				KAF9426030	KAF0426331
	O16305																		KAF8574539		KAF9094563	KNE64632		OAQ27551	KAF7749274				KAF9432741	KAF0434392
	A0A0B4LF57																		KAF8576338		KAF9100291	KXS17686		OAQ34716	KAF7759056				KAF9436641	KAF0496464
	P0DP27																		KAF8584712		KAF9100339	ORX56666		OBZ89130	KAF7759060				KAF9541362	KAF0520350
	Q6PI52																		KAF8592617		KAF9101811	ORX87909		OLL25560	KAF8577914				KAF9542110	KAF0544217
	P0DP28																		KAF8926234		KAF9102012	ORY05727		OLY83169	KAF8578805				KAF9543571	KAF1796056
	P0DP26																		KAF8928344		KAF9103806	ORY49777		OMH79014	KAF8585819				KAF9550381	KAF1797412
	P0DP25																		KAF8929378		KAF9108626	ORZ37391		OMH86264	KAF8590290				KAF9551660	KAF1798709
	P0DP24																		KAF8930488		KAF9110990	OUM62028		OMJ07840	KAF8590877				KAF9584737	KAF1798773
	P0DP23																		KAF8931418		KAF9113736	RKO86523		OMJ10697	KAF8591676				KAF9586564	KAF1800142
	XP_9494169																		KAF8932964		KAF9117302	RKO87327		OQS54042	KAF8591845				KAF9902658	KAF1801852
																			KAF8933258		KAF9121303	TPX32150		OQS55262	KAF8921672				KAF9902999	KAF1803260
																			KAF8934494		KAF9123263	TPX47173		ORD93538	KAF8923316				KAF9908341	KAF1803723
																			KAF8934976		KAF9124679	TPX61518		ORD93673	KAF8925146				KAF9911192	KAF1805516
																			KAF8937000		KAF9128339	TPX66532		ORX47247	KAF8925507				KAF9912343	KAF1806689
																			KAF8937482		KAF9135902	TPX70337		ORX62721	KAF8926964				KAF9938662	KAF3902528
																			KAF8939277		KAF9136534			ORX66080	KAF8929527				KAF9948455	KAF3902601
																			KAF8940462		KAF9137255			ORX71849	KAF8930657				KAF9976688	KAF3907363
																			KAF8944348		KAF9137330			ORX73874	KAF8936328				KAF9979233	KAF3907643
																			KAF8945382		KAF9144827			ORX73875	KAF8939508				KAF9980292	KAF3909675
																			KAF8946432		KAF9155579			ORX73876	KAF8941305				KAF9980476	KAF3912233
																			KAF8947357		KAF9157307			ORX73877	KAF8942367				KAF9981496	KAF3913063
																			KAF8951324		KAF9166529			ORX74315	KAF8947648				KAF9986469	KAF3913175
																			KAF8963191		KAF9170186			ORX74316	KAF8948243				KAF9994114	KAF3913843
																			KAF8974888		KAF9170353			ORX74317	KAF8957299				KAF9997533	KAF3922368
																			KAF8974966		KAF9175251			ORX78855	KAF8959358				KAF9999840	KAF3928371
																			KAF8977807		KAF9183659			ORY42833	KAF8966721				KAG0000822	KAF7682655
																			KAF8979529		KAF9183884			ORY48247	KAF8972377				KAG0004761	KAF7682793
																			KAF8983747		KAF9186682			ORY49507	KAF8976227				KAG0005274	KAF7684520
																			KAF9022714		KAF9190628			ORY49508	KAF8976317				KAG0020213	KAF7722073
																			KAF9083228		KAF9192947			ORY49517	KAF8976717				KAG0025459	KAF7726197
																			KAF9083339		KAF9193468			ORY94624	KAF8977764				KAG0031995	KAF7727376
																			KAF9084819		KAF9194214			ORZ10290	KAF8979821				KAG0034557	KAF7728049
																			KAF9091862		KAF9194945			ORZ11866	KAF8981259				KAG0035261	KAF7728695
																			KAF9093103		KAF9195804			ORZ11952	KAF8981319				KAG0040313	KAF7730403
																			KAF9094136		KAF9195833			ORZ13593	KAF8986025				KAG0043164	KAF7730437
																			KAF9094861		KAF9197843			ORZ25429	KAF9078981				KAG0045886	KAF7732344
																			KAF9095550		KAF9198489			ORZ35483	KAF9079478				KAG0053188	KAF7744475
																			KAF9096407		KAF9198637			OZJ02612	KAF9083529				KAG0082390	KAF7744796
																			KAF9097241		KAF9199672			OZJ05117	KAF9085224				KAG0086796	KAF7749886
																			KAF9097264		KAF9203854			PHZ12456	KAF9086781				KAG0095172	KAF7750972
																			KAF9102823		KAF9307879			PIA13362	KAF9089049				KAG0100093	KAF7754682
																			KAF9104075		KAF9314610			PIA14122	KAF9093835				KAG0100677	KAF7756500
																			KAF9107014		KAF9318647			PIA14700	KAF9095948				KAG0168315	KAF7757788
																			KAF9107964		KAF9318762			PIA14701	KAF9099168				KAG0175451	KAF8576415
																			KAF9108200		KAF9320125			PIA14702	KAF9099665				KAG0179259	KAF8585973
																			KAF9109778		KAF9346360			PIA15718	KAF9100421				KAG0188332	KAF8586283
																			KAF9110208		KAF9350825			PIA18238	KAF9102879				KAG0192438	KAF8586546
																			KAF9110476		KAF9354634			POG67386	KAF9104206				KAG0196325	KAF8590251
																			KAF9115789		KAF9354646			PVU85031	KAF9106641				KAG0199474	KAF8591600
																			KAF9118985		KAF9357056			PVU93407	KAF9106761				KAG0201428	KAF8592407
																			KAF9121425		KAF9359959			PVU97458	KAF9109644				KAG0203471	KAF8592521
																			KAF9122181		KAF9361638			PVV00359	KAF9110181				KAG0206310	KAF8924709
																			KAF9124128		KAF9361861			PVZ97281	KAF9111883				KAG0212951	KAF8929172
																			KAF9125127		KAF9363002			PWA02702	KAF9111884				KAG0213224	KAF8929371
																			KAF9125713		KAF9366705			QRW16243	KAF9112566				KAG0213308	KAF8931214
																			KAF9128346		KAF9374588			QRW20739	KAF9112798				KAG0215593	KAF8934793
																			KAF9131511		KAF9397692			RCH87928	KAF9117476				KAG0216618	KAF8934965
																			KAF9131682		KAF9398170			RGB22982	KAF9120662				KAG0219898	KAF8937770
																			KAF9131870		KAF9401343			RIA94396	KAF9120872				KAG0220557	KAF8939627
																			KAF9134237		KAF9403173			RIB13282	KAF9121236				KAG0223244	KAF8941315
																			KAF9137422		KAF9408012			RIB17136	KAF9121967				KAG0225242	KAF8942201
																			KAF9140828		KAF9426701			RKO84703	KAF9123693				KAG0229736	KAF8943390
																			KAF9141267		KAF9426884			RKP04141	KAF9127139				KAG0238985	KAF8944021
																			KAF9145013		KAF9428658			RKP09574	KAF9129025				KAG0242344	KAF8945939
																			KAF9145382		KAF9429279			RKP10808	KAF9131136				KAG0245320	KAF8947982
																			KAF9149550		KAF9429478			RKP13055	KAF9131979				KAG0245826	KAF8948024
																			KAF9150024		KAF9432139			RKP26823	KAF9133219				KAG0250511	KAF8975274
																			KAF9152723		KAF9433261			RKP35074	KAF9139885				KAG0250677	KAF8976473
																			KAF9156591		KAF9539292			RKP35075	KAF9150260				KAG0254142	KAF8976551
																			KAF9157913		KAF9544660			RUP36175	KAF9151338				KAG0254660	KAF8980013
																			KAF9158837		KAF9551643			RUS21234	KAF9151599				KAG0256469	KAF8980579
																			KAF9168589		KAF9577139			RVD92187	KAF9164381				KAG0256960	KAF8980608
																			KAF9169049		KAF9577721			SAL95221	KAF9170420				KAG0262755	KAF8981922
																			KAF9169381		KAF9581979			SAM03354	KAF9171267				KAG0265355	KAF9028068
																			KAF9170962		KAF9762905			TBU09163	KAF9173006				KAG0266296	KAF9081612
																			KAF9173613		KAF9764958			TBU10058	KAF9174606				KAG0270103	KAF9081835
																			KAF9177640		KAF9906639			TBU12597	KAF9174830				KAG0271551	KAF9084681
																			KAF9177675		KAF9906675			TPX35118	KAF9176673				KAG0275295	KAF9092889
																			KAF9177833		KAF9907363			TPX49882	KAF9182403				KAG0281880	KAF9093190
																			KAF9180499		KAF9910044			TPX58042	KAF9183727				KAG0290921	KAF9095124
																			KAF9181159		KAF9911221			TPX60203	KAF9183892				KAG0291170	KAF9095546
																			KAF9181977		KAF9926110			TPX67604	KAF9185089				KAG0293102	KAF9095587
																			KAF9183195		KAF9934442			TPX74009	KAF9193013				KAG0293869	KAF9098983
																			KAF9186078		KAF9936541			TPX76186	KAF9194206				KAG0298743	KAF9099434
																			KAF9188470		KAF9981450				KAF9194845				KAG0312593	KAF9099623
																			KAF9188729		KAF9985885				KAF9195573				KAG0323057	KAF9101240
																			KAF9190075		KAF9986590				KAF9196882				KAG0324101	KAF9101585
																			KAF9190206		KAF9987102				KAF9197611				KAG0324411	KAF9104608
																			KAF9194070		KAF9988256				KAF9199610				KAG0327504	KAF9106598
																			KAF9194328		KAF9990937				KAF9199856				KAG0336838	KAF9108814
																			KAF9194757		KAF9993473				KAF9200951				KAG0338084	KAF9109175
																			KAF9197577		KAF9995233				KAF9209781				KAG0342854	KAF9112666
																			KAF9204008		KAF9997923				KAF9307898				KAG0343897	KAF9112991
																			KAF9204475		KAF9998719				KAF9308336				KAG0345190	KAF9115263
																			KAF9205571		KAG0000861				KAF9311114				KAG0349590	KAF9117035
																			KAF9208539		KAG0002457				KAF9315153				KAG0349846	KAF9117491
																			KAF9209955		KAG0014508				KAF9317604				KAG0356899	KAF9122842
																			KAF9310684		KAG0018855				KAF9321788				KAG0358282	KAF9122871
																			KAF9312485		KAG0028217				KAF9344482				KAG0364128	KAF9125377
																			KAF9317123		KAG0032103				KAF9353230				KAG0366906	KAF9126034
																			KAF9318042		KAG0033075				KAF9353231				KAG0367383	KAF9126910
																			KAF9320342		KAG0042062				KAF9355669				KAG0370778	KAF9131228
																			KAF9348023		KAG0043982				KAF9357127				KAG0376067	KAF9131775
																			KAF9349400		KAG0046724				KAF9357192				KAG0376515	KAF9135449
																			KAF9351268		KAG0049712				KAF9357452				KAG0378786	KAF9137579
																			KAF9352018		KAG0056688				KAF9358323				KAG0380427	KAF9140549
																			KAF9353499		KAG0092963				KAF9361159				KAG0380874	KAF9141357
																			KAF9353718		KAG0095221				KAF9361391				KAG2180270	KAF9145756
																			KAF9353922		KAG0098402				KAF9361696				KAG2180686	KAF9147399
																			KAF9354327		KAG0099717				KAF9363796				KAG2182277	KAF9147823
																			KAF9354393		KAG0100116				KAF9364425				KAG2183052	KAF9148757
																			KAF9357485		KAG0164172				KAF9371758				KAG2191798	KAF9149144
																			KAF9357965		KAG0170545				KAF9384171				KAG2192059	KAF9153006
																			KAF9363278		KAG0171091				KAF9395309				KAG2200625	KAF9155957
																			KAF9364772		KAG0171665				KAF9397309				KAG2202274	KAF9169304
																			KAF9366012		KAG0174460				KAF9397777				KAG2217264	KAF9169570
																			KAF9390801		KAG0175259				KAF9399465				KAG2222249	KAF9170979
																			KAF9391476		KAG0180406				KAF9399903				KAG2222584	KAF9172084
																			KAF9397172		KAG0180871				KAF9400889				KAG2224427	KAF9173173
																			KAF9397862		KAG0182487				KAF9402354				KAG2232651	KAF9173698
																			KAF9399626		KAG0183550				KAF9402683				KAG2233431	KAF9180089
																			KAF9401002		KAG0184695				KAF9407599				KAG4085505	KAF9182397
																			KAF9402099		KAG0190959				KAF9416021				KAG4087616	KAF9182675
																			KAF9415624		KAG0191299				KAF9416765				KAG4094322	KAF9182833
																			KAF9427051		KAG0193095				KAF9428353				KAG4098052	KAF9185091
																			KAF9427713		KAG0194010				KAF9428946				KAG4098685	KAF9187980
																			KAF9427733		KAG0196425				KAF9430750				KAG5457781	KAF9188018
																			KAF9428446		KAG0198169				KAF9433620				KAG5459945	KAF9189843
																			KAF9430555		KAG0206548				KAF9433765				KAG5459971	KAF9192352
																			KAF9433770		KAG0206638				KAF9435388				KAG8528930	KAF9192646
																			KAF9434142		KAG0207952				KAF9435567				KAG9061570	KAF9194851
																			KAF9435179		KAG0210673				KAF9436285				KAG9067379	KAF9195324
																			KAF9435880		KAG0211636				KAF9437249				KAG9069837	KAF9196139
																			KAF9437204		KAG0218534				KAF9539991				KAG9070949	KAF9196248
																			KAF9438102		KAG0221209				KAF9542096				KAG9072425	KAF9196880
																			KAF9438825		KAG0239667				KAF9543552				KAG9284648	KAF9197682
																			KAF9537213		KAG0243020				KAF9544147				KAG9300016	KAF9201529
																			KAF9539872		KAG0245051				KAF9548466				KAG9300296	KAF9203901
																			KAF9540782		KAG0245286				KAF9549036				KAI9135861	KAF9205192
																			KAF9545452		KAG0245811				KAF9577659				KAI9135944	KAF9208478
																			KAF9546209		KAG0245854				KAF9579128				KAI9136944	KAF9308239
																			KAF9549021		KAG0246160				KAF9580082				KAI9138026	KAF9312851
																			KAF9549451		KAG0248252				KAF9581770				KAI9138551	KAF9312938
																			KAF9570437		KAG0249631				KAF9761596				KAI9141294	KAF9314624
																			KAF9579257		KAG0251102				KAF9900779				KAI9144304	KAF9317211
																			KAF9579568		KAG0254503				KAF9900908				KDN50822	KAF9317565
																			KAF9582301		KAG0258456				KAF9901401				KEI39823	KAF9319506
																			KAF9584713		KAG0264985				KAF9902012				KFH64759	KAF9321372
																			KAF9763419		KAG0268141				KAF9911212				KFH66018	KAF9342631
																			KAF9903321		KAG0269679				KAF9912521				KFH68033	KAF9343239
																			KAF9903823		KAG0269910				KAF9935710				KFH68240	KAF9343870
																			KAF9906214		KAG0275860				KAF9969181				KFH69916	KAF9345306
																			KAF9906471		KAG0276684				KAF9974086				KFH70177	KAF9350779
																			KAF9908939		KAG0277540				KAF9980697				KIL65861	KAF9350781
																			KAF9911974		KAG0282540				KAF9980917				KIS66564	KAF9351064
																			KAF9913086		KAG0288677				KAF9982083				KNC95836	KAF9351933
																			KAF9924451		KAG0297730				KAF9982723				KND01592	KAF9353212
																			KAF9927024		KAG0298522				KAF9984651				KND02263	KAF9354195
																			KAF9934197		KAG0320378				KAF9985113				KND02264	KAF9355991
																			KAF9936166		KAG0324054				KAF9990470				KND02990	KAF9356017
																			KAF9942120		KAG0324543				KAF9992143				KNE60391	KAF9358097
																			KAF9974172		KAG0329529				KAF9997502				KNE61923	KAF9358439
																			KAF9977884		KAG0329908				KAF9997973				KNE62925	KAF9359120
																			KAF9982168		KAG0332760				KAF9998807				KNE62926	KAF9366093
																			KAF9983402		KAG0338426				KAG0003613				KNE63590	KAF9371463
																			KAF9983817		KAG0344512				KAG0005146				KNE64784	KAF9376538
																			KAF9985552		KAG0357131				KAG0005202				KNE69510	KAF9378518
																			KAF9990212		KAG0357664				KAG0006215				KNE70176	KAF9397558
																			KAF9990479		KAG0359319				KAG0006529				KTW28505	KAF9398477
																			KAF9992816		KAG0360573				KAG0017197				KTW29278	KAF9403356
																			KAF9993842		KAG0360698				KAG0023974				KTW30204	KAF9410871
																			KAF9997743		KAG0360769				KAG0027479				KXN74023	KAF9412161
																			KAF9998079		KAG0361323				KAG0030597				KXS18024	KAF9419974
																			KAG0001214		KAG0361939				KAG0034392				KXS18596	KAF9425678
																			KAG0002052		KAG0366060				KAG0044065				KXS20969	KAF9426133
																			KAG0002137		KAG0370642				KAG0046990				OAD78664	KAF9428638
																			KAG0005447		KAG0374190				KAG0047288				OAD78989	KAF9430937
																			KAG0018317		KAG0376409				KAG0050441				OAQ28337	KAF9432619
																			KAG0023993		KAG0378000				KAG0056678				OAQ29099	KAF9433345
																			KAG0025526		KAG0379032				KAG0083335				OAQ30301	KAF9433563
																			KAG0025626		KAG0419629				KAG0095393				OAQ31150	KAF9433687
																			KAG0032340		KAG2172680				KAG0100297				OAQ35624	KAF9433898
																			KAG0040963		KAG2174137				KAG0100491				OAQ36118	KAF9539270
																			KAG0048464		KAG2174903				KAG0167355				OBZ84395	KAF9544197
																			KAG0049728		KAG2175872				KAG0169979				OBZ89559	KAF9544430
																			KAG0051150		KAG2177948				KAG0174716				OBZ91570	KAF9546497
																			KAG0051908		KAG2180507				KAG0174881				OIR57166	KAF9546898
																			KAG0053495		KAG2185144				KAG0177068				OIR58610	KAF9548552
																			KAG0085582		KAG2193411				KAG0179592				OIR58695	KAF9581074
																			KAG0091809		KAG2193509				KAG0181357				OLL22729	KAF9583199
																			KAG0098335		KAG2193566				KAG0182118				OLY79165	KAF9583462
																			KAG0098571		KAG2194402				KAG0185240				OMH84178	KAF9584259
																			KAG0099707		KAG2198373				KAG0185843				OMJ07573	KAF9584520
																			KAG0164731		KAG2198982				KAG0186511				ORX44988	KAF9584913
																			KAG0165488		KAG2202993				KAG0189918				ORX45786	KAF9764272
																			KAG0165596		KAG2208270				KAG0196641				ORX46854	KAF9901045
																			KAG0167473		KAG2209668				KAG0197615				ORX49110	KAF9903914
																			KAG0169737		KAG2213726				KAG0199452				ORX57822	KAF9905434
																			KAG0171766		KAG2217279				KAG0201463				ORX59447	KAF9907665
																			KAG0172259		KAG2224011				KAG0204016				ORX62002	KAF9908865
																			KAG0175065		KAG2224811				KAG0205193				ORX74765	KAF9910841
																			KAG0175075		KAG2228966				KAG0207418				ORX75416	KAF9923258
																			KAG0175116		KAG2230558				KAG0207961				ORX78182	KAF9947143
																			KAG0175819		KAG4089830				KAG0208167				ORX78908	KAF9947859
																			KAG0178088		KAG4092195				KAG0210132				ORX81087	KAF9962560
																			KAG0179236		KAG4092335				KAG0211257				ORX83815	KAF9964006
																			KAG0179310		KAG4097969				KAG0214964				ORX84419	KAF9980161
																			KAG0183059		KAG4098281				KAG0221565				ORX86121	KAF9980583
																			KAG0183105		KAG4100194				KAG0221713				ORX88605	KAF9982792
																			KAG0183950		KAG4101117				KAG0222935				ORX93392	KAF9984643
																			KAG0185839		KAG4105407				KAG0223144				ORY04080	KAF9985575
																			KAG0185927		KAG8527372				KAG0231463				ORY07501	KAF9987025
																			KAG0189614		KAG8527511				KAG0234153				ORY20394	KAF9988635
																			KAG0189740		KAG8527612				KAG0239451				ORY22283	KAF9993098
																			KAG0193935		KAG8527736				KAG0242926				ORY24419	KAF9994517
																			KAG0194814		KAG9068682				KAG0253598				ORY30453	KAF9996305
																			KAG0198731		KAG9070966				KAG0254148				ORY49920	KAF9996363
																			KAG0202692		KAG9072454				KAG0255039				ORY52804	KAG0002201
																			KAG0204464		KAG9072819				KAG0257344				ORY55821	KAG0004594
																			KAG0204486		KAG9284084				KAG0261017				ORY66708	KAG0008606
																			KAG0205883		KAG9284468				KAG0261293				ORY93018	KAG0011368
																			KAG0211253		KAG9301324				KAG0261989				ORY95181	KAG0015265
																			KAG0211922		KAI9137927				KAG0264544				ORZ00096	KAG0016734
																			KAG0212629		KAI9139631				KAG0266310				ORZ02199	KAG0017273
																			KAG0212764		KAI9141219				KAG0271715				ORZ07024	KAG0030084
																			KAG0212971		KAI9145821				KAG0273955				ORZ14663	KAG0033377
																			KAG0213781		KCZ81077				KAG0273973				ORZ19187	KAG0034858
																			KAG0217262		KDN39845				KAG0273974				ORZ19712	KAG0045520
																			KAG0219084		KDN53460				KAG0273975				ORZ19736	KAG0047264
																			KAG0219412		KEI42209				KAG0274768				ORZ21397	KAG0053902
																			KAG0220132		KEI42678				KAG0276408				ORZ25802	KAG0055473
																			KAG0222819		KEI42871				KAG0278893				ORZ28602	KAG0056154
																			KAG0223820		KFG27136				KAG0279717				ORZ30715	KAG0056846
																			KAG0226804		KFH62697				KAG0279904				ORZ33889	KAG0082961
																			KAG0228907		KFH62722				KAG0282199				ORZ36773	KAG0085170
																			KAG0231553		KFH64085				KAG0289413				ORZ37235	KAG0094851
																			KAG0240528		KFH68269				KAG0291742				OUM61361	KAG0096561
																			KAG0241995		KFH72239				KAG0295153				OUM61918	KAG0099109
																			KAG0242507		KGG52764				KAG0313543				OUM62506	KAG0099303
																			KAG0243992		KGG52945				KAG0317738				OUM63430	KAG0099550
																			KAG0244790		KHN69917				KAG0321595				OUM65830	KAG0167531
																			KAG0248750		KIL57242				KAG0324108				OZJ03876	KAG0167728
																			KAG0253972		KIL61682				KAG0325507				OZJ06746	KAG0170126
																			KAG0254360		KIL67678				KAG0332971				PHZ08704	KAG0172191
																			KAG0254439		KIS67906				KAG0335389				PHZ16303	KAG0173337
																			KAG0255011		KIS69933				KAG0343623				PHZ16762	KAG0173580
																			KAG0261804		KIS71417				KAG0344094				PIA17131	KAG0173695
																			KAG0262934		KKO75988				KAG0344911				PIA19697	KAG0176554
																			KAG0263545		KNC97244				KAG0345111				PJF18259	KAG0176754
																			KAG0265633		KNC98310				KAG0345228				PJF19088	KAG0177392
																			KAG0268225		KNC99856				KAG0349033				PJF19525	KAG0179068
																			KAG0269884		KND03550				KAG0350454				POG58862	KAG0181165
																			KAG0270060		KNE57124				KAG0353111				POG64464	KAG0182036
																			KAG0273068		KNE60395				KAG0353654				POG71690	KAG0182637
																			KAG0276232		KNE62711				KAG0355608				PVU84733	KAG0185740
																			KAG0276287		KNE65614				KAG0359797				PVU84941	KAG0186615
																			KAG0276482		KNE66895				KAG0360068				PVU89195	KAG0186677
																			KAG0278250		KNE67861				KAG0363474				PVU91221	KAG0187640
																			KAG0279232		KNE68958				KAG0365573				PVV03687	KAG0187870
																			KAG0280339		KNE70397				KAG0368785				PVV03691	KAG0189343
																			KAG0282178		KNE70872				KAG0369005				PVZ97612	KAG0192541
																			KAG0285061		KTW27086				KAG0369498				PWA03685	KAG0195111
																			KAG0288299		KTW28853				KAG0375161				RCH79561	KAG0197070
																			KAG0290224		KTW30829				KAG0376429				RCH88145	KAG0197257
																			KAG0292080		KXN67264				KAG0377309				RCH92280	KAG0197674
																			KAG0297809		KXN70983				KAG0418557				RCH94890	KAG0202522
																			KAG0316746		KXN71364				KAG0440139				RCH95924	KAG0204626
																			KAG0321423		KXS13692				KAG2172933				RGB31746	KAG0205208
																			KAG0324177		KXS15485				KAG2173928				RGB32466	KAG0208126
																			KAG0324195		KXS19266				KAG2176106				RGB43902	KAG0210446
																			KAG0328341		KXS20195				KAG2179036				RHZ63533	KAG0211048
																			KAG0330127		OAD67349				KAG2181384				RHZ64159	KAG0211120
																			KAG0334316		OAD74013				KAG2183318				RHZ78675	KAG0213846
																			KAG0334554		OAD76165				KAG2184757				RIA83634	KAG0214361
																			KAG0336527		OAD79292				KAG2186690				RIA96443	KAG0217858
																			KAG0345091		OAD80826				KAG2187256				RIA98578	KAG0219203
																			KAG0346581		OAG30593				KAG2188138				RIB09786	KAG0223754
																			KAG0346937		OAG31715				KAG2188683				RIB26550	KAG0226428
																			KAG0347915		OAQ28996				KAG2189119				RKO88863	KAG0229635
																			KAG0353680		OAQ30378				KAG2194921				RKO91172	KAG0236351
																			KAG0356235		OAQ36098				KAG2196183				RKO92955	KAG0238976
																			KAG0360266		OAQ36688				KAG2199362				RKP00429	KAG0239174
																			KAG0360797		OBZ82621				KAG2199556				RKP01619	KAG0241903
																			KAG0362280		OBZ83785				KAG2202372				RKP01680	KAG0242544
																			KAG0364780		OBZ83998				KAG2204035				RKP07565	KAG0242907
																			KAG0365124		OBZ87164				KAG2206694				RKP08784	KAG0254611
																			KAG0367463		OBZ89467				KAG2207994				RKP14042	KAG0255464
																			KAG0367646		OBZ90982				KAG2208709				RKP22355	KAG0255670
																			KAG0370435		OIR57644				KAG2209848				RKP24614	KAG0256669
																			KAG0371227		OIR57726				KAG2220489				RKP37100	KAG0259381
																			KAG0371259		OIR57809				KAG2221953				RKP40326	KAG0261492
																			KAG0371460		OLL25932				KAG2223084				RUP21260	KAG0263891
																			KAG0376117		OLL26233				KAG2227035				RUP46663	KAG0265403
																			KAG0380136		OLY78012				KAG2232367				RUP52185	KAG0266949
																			KAG0380598		OLY81540				KAG2234471				RUS14141	KAG0267433
																			KAG0418341		OLY82039				KAG2237500				RUS21837	KAG0267749
																			KAG0440403		OMH84705				KAG4085694				SAL99531	KAG0271289
																			KAG2174202		OMJ11994				KAG4090953				SAM03838	KAG0272796
																			KAG2180623		OMJ12804				KAG4093345				SAM03960	KAG0275637
																			KAG2182348		OMJ20000				KAG4093580				TPX30321	KAG0276442
																			KAG2185448		OMJ23683				KAG4096964				TPX31136	KAG0276804
																			KAG2185521		OMJ25716				KAG4102054				TPX33024	KAG0276839
																			KAG2188994		ORD97926				KAG4102635				TPX56086	KAG0281676
																			KAG2190112		ORX44198				KAG4105917				TPX56360	KAG0281924
																			KAG2196034		ORX44674				KAG5457172				TPX57944	KAG0289022
																			KAG2197067		ORX53951				KAG5457955				TPX61892	KAG0289442
																			KAG2197209		ORX54234				KAG5462303				TPX62651	KAG0289749
																			KAG2200140		ORX56727				KAG5463026				TPX63473	KAG0294879
																			KAG2200245		ORX57196				KAG8526651				TPX68185	KAG0295478
																			KAG2200466		ORX58679				KAG8527803				TPX69937	KAG0296051
																			KAG2201085		ORX61993				KAG8529476				TPX70153	KAG0304723
																			KAG2202304		ORX62924				KAG8532137				TPX72877	KAG0313630
																			KAG2202456		ORX66935				KAG9061583				TPX78268	KAG0313961
																			KAG2203068		ORX67393				KAG9062969				TPX78503	KAG0313962
																			KAG2203913		ORX67656				KAG9068186					KAG0316429
																			KAG2206856		ORX79152				KAG9070162					KAG0324523
																			KAG2211933		ORX83186				KAG9072443					KAG0325759
																			KAG2212495		ORX86707				KAG9073262					KAG0326994
																			KAG2217636		ORX88264				KAG9284659					KAG0327410
																			KAG2218544		ORX90702				KAG9288041					KAG0328808
																			KAG2233446		ORX91104				KAG9293470					KAG0334057
																			KAG2235073		ORX92882				KAG9294960					KAG0335737
																			KAG2237504		ORX96213				KAG9297367					KAG0337955
																			KAG2237663		ORX96373				KAG9298433					KAG0341050
																			KAG4089116		ORX99922				KAI9138152					KAG0341108
																			KAG4092414		ORY08394				KAI9141171					KAG0345625
																			KAG4093006		ORY16192				KAI9143518					KAG0350650
																			KAG4095258		ORY21709				KAI9145629					KAG0352682
																			KAG4096552		ORY25001				KCZ80346					KAG0353405
																			KAG4098757		ORY25119				KDN36134					KAG0356255
																			KAG4099242		ORY39086				KDN43974					KAG0357178
																			KAG4100728		ORY44919				KDN46466					KAG0358361
																			KAG4104719		ORY49437				KEI38474					KAG0360154
																			KAG4105656		ORY53010				KEI39996					KAG0361155
																			KAG4106399		ORY53323				KEI40459					KAG0362895
																			KAG5456306		ORY61077				KEI40583					KAG0363098
																			KAG8525847		ORY72698				KFG25502					KAG0365520
																			KAG8525889		ORY76136				KFH67394					KAG0365745
																			KAG8527364		ORY97994				KFH68009					KAG0367471
																			KAG8527599		ORY98711				KFH68258					KAG0374103
																			KAG8531663		ORY99975				KFH68825					KAG0375403
																			KAG9065279		ORZ04302				KFH72904					KAG0375683
																			KAG9066088		ORZ04827				KGG51737					KAG0379639
																			KAG9069472		ORZ09270				KGG52521					KAG0380813
																			KAG9069597		ORZ10227				KGG52823					KAG0440421
																			KAG9070177		ORZ11082				KHN70380					KAG2171305
																			KAG9070890		ORZ12314				KIL63376					KAG2173142
																			KAG9072563		ORZ14295				KIL63381					KAG2173820
																			KAG9290298		ORZ17074				KIL64506					KAG2177486
																			KAG9297771		ORZ21662				KIL69058					KAG2179321
																			KAG9298244		ORZ22516				KIL70816					KAG2179882
																			KAI9137557		ORZ22931				KIS65839					KAG2180928
																			KAI9140151		ORZ23427				KIS66413					KAG2181565
																			KDN46998		ORZ24894				KIS70424					KAG2187741
																			KDN47332		ORZ27110				KIS71124					KAG2187935
																			KDN49588		ORZ30273				KKO76260					KAG2194817
																			KEI36220		ORZ30503				KNC96885					KAG2195639
																			KEI40469		ORZ34065				KNC98593					KAG2196884
																			KEI42706		ORZ38155				KNC99042					KAG2196905
																			KFH65322		OUM68881				KND01071					KAG2197279
																			KFH68539		OUM69939				KND02477					KAG2197472
																			KFH68540		OZJ02822				KNE54903					KAG2197817
																			KFH70208		OZJ03806				KNE56554					KAG2200999
																			KFH71215		OZJ05243				KNE57278					KAG2201137
																			KFH71345		OZJ06266				KNE62459					KAG2202377
																			KFH71851		PHZ13718				KNE65247					KAG2203978
																			KHN69341		PHZ16797				KNE65862					KAG2204522
																			KIL62780		PHZ16928				KNE66013					KAG2205964
																			KIL63250		PIA13247				KNE66344					KAG2206748
																			KIL67940		PIA16114				KRH95160					KAG2207435
																			KIL68341		PIA17005				KTW27054					KAG2209006
																			KIS66944		PIA17649				KTW27065					KAG2213248
																			KIS72063		PJF17926				KTW28159					KAG2217903
																			KIS72184		POG58961				KTW28840					KAG2218805
																			KJF61343		POG67279				KTW29392					KAG2222348
																			KJF61344		POG79297				KXN66620					KAG2223106
																			KJF61345		PVU86513				KXN66750					KAG2224114
																			KJF61515		PVU88003				KXN68310					KAG2228819
																			KJF61516		PVU88387				KXN70645					KAG2229197
																			KJF61517		PVU90109				KXS10095					KAG2230442
																			KNC96022		PVU91503				KXS11405					KAG2231022
																			KND02050		PVU93206				KXS11480					KAG2232509
																			KND04928		PVU96284				KXS13394					KAG4081503
																			KND05038		PVU96683				KXS15130					KAG4083861
																			KNE54421		PVU97055				KXS15154					KAG4091412
																			KNE56073		PVU98629				OAD69909					KAG4094484
																			KNE68927		PVV01505				OAD72518					KAG4096012
																			KNE69120		PVV02873				OAD74697					KAG4096149
																			KNE72347		PVV04194				OAD78298					KAG4096289
																			KNE72867		PVV05023				OAG29895					KAG4099677
																			KNE73108		PVZ97434				OAG30315					KAG4099678
																			KTW26174		PVZ99327				OAG32265					KAG4099682
																			KTW26197		PWA02876				OAQ25725					KAG4100123
																			KTW30847		PWA03596				OAQ29270					KAG4100287
																			KXN66960		QRW16067				OAQ30286					KAG4101572
																			KXN66975		QRW18267				OAQ31170					KAG5457702
																			KXN70370		RCH83115				OAQ33294					KAG5459217
																			KXS09199		RCH87538				OBZ83737					KAG8526696
																			KXS09823		RCH88896				OBZ84039					KAG8529982
																			KXS12990		RGB29080				OBZ86779					KAG8533387
																			KXS20855		RGB31257				OBZ87726					KAG9065032
																			KXS21529		RGB32729				OBZ87845					KAG9065610
																			KXS22590		RHZ47747				OIR58039					KAG9066754
																			OAD65961		RHZ63704				OIR58743					KAG9068102
																			OAD66934		RHZ79320				OIR59189					KAG9068714
																			OAD70410		RIA78842				OLL22702					KAG9071904
																			OAD70772		RIA87300				OLL23656					KAG9287712
																			OAD72315		RIA98748				OLL24118					KAG9292966
																			OAD73490		RIB01551				OLL27076					KAG9293493
																			OAD74262		RIB18603				OLY79155					KAG9294399
																			OAD76211		RIB29583				OLY79792					KAG9307636
																			OAD80525		RKO87863				OLY79856					KAI9135862
																			OAQ27949		RKO90100				OLY83085					KAI9137590
																			OAQ28426		RKO94320				OMH80060					KAI9137865
																			OAQ32537		RKP01176				OMH80263					KAI9138027
																			OAQ32721		RKP02413				OMH80422					KAI9138420
																			OAQ33279		RKP02913				OMH80837					KAI9143261
																			OAQ36408		RKP05172				OMH81305					KAI9143556
																			OBZ82593		RKP08097				OMJ10435					KAI9143575
																			OBZ84141		RKP08863				OMJ10886					KAI9145438
																			OBZ85800		RKP12475				OMJ11902					KDN35506
																			OBZ86353		RKP24196				OMJ13540					KDN46117
																			OBZ89409		RKP25457				OMJ16616					KDN47361
																			OBZ89435		RKP28118				OMJ26225					KDN47528
																			OBZ89661		RKP34085				OQS54715					KEI37409
																			OIR57346		RKP35542				ORD94801					KEI39288
																			OLL23182		RKP36352				ORD97409					KEI40320
																			OLY77673		RKP40410				ORX41483					KEI40588
																			OLY80522		RUP47569				ORX43614					KFG25415
																			OLY84702		SAL96137				ORX44317					KFH64649
																			OLY85358		SAL96331				ORX44414					KFH64761
																			OMH84616		SAL97557				ORX46849					KFH64906
																			OMH86314		SAL97971				ORX49855					KFH66091
																			OMJ07534		SAM00467				ORX50190					KFH66893
																			OMJ12935		SAM01548				ORX50520					KFH66990
																			OMJ17022		SAM03308				ORX67141					KFH73848
																			OMJ22212		SAM09087				ORX68081					KGG51016
																			OMJ25810		TBU04336				ORX68082					KGG52876
																			ORX41731		TBU10486				ORX69006					KHN69254
																			ORX41925		TBU11825				ORX69507					KHN70137
																			ORX49533		TPX30808				ORX73673					KIL66164
																			ORX49798		TPX30968				ORX75835					KIL67416
																			ORX52988		TPX31317				ORX84636					KIL68268
																			ORX54823		TPX34031				ORX85066					KIL69992
																			ORX55393		TPX38035				ORX87051					KIL70197
																			ORX56313		TPX47958				ORX89734					KIS65674
																			ORX56375		TPX52712				ORY00914					KIS66591
																			ORX56754		TPX56376				ORY02487					KIS69340
																			ORX56824		TPX56613				ORY03358					KIS71962
																			ORX57055		TPX57031				ORY04174					KIS72240
																			ORX58387		TPX61234				ORY05206					KKO75615
																			ORX60009		TPX61736				ORY07202					KNC99751
																			ORX62556		TPX62655				ORY20721					KND00289
																			ORX63170		TPX63646				ORY37781					KND01705
																			ORX65635		TPX65215				ORY37784					KND02278
																			ORX73210		TPX66234				ORY40022					KND02333
																			ORX73300		TPX70654				ORY42819					KND02334
																			ORX73306		TPX70840				ORY44480					KND03061
																			ORX74635		TPX74338				ORY44989					KND03062
																			ORX75126		TPX77065				ORY45839					KND04974
																			ORX77097						ORY47133					KNE54922
																			ORX78464						ORY49450					KNE55653
																			ORX80335						ORY49604					KNE55870
																			ORX82508						ORY74465					KNE58016
																			ORX84962						ORY77969					KNE58465
																			ORX86935						ORY97693					KNE58674
																			ORX87369						ORY99256					KNE58884
																			ORX89112						ORY99299					KNE64177
																			ORX94730						ORZ03114					KNE64184
																			ORX97196						ORZ06019					KNE67183
																			ORY11668						ORZ09059					KNE68378
																			ORY24440						ORZ09926					KNE68379
																			ORY30619						ORZ10733					KNE68702
																			ORY32358						ORZ12734					KNE69204
																			ORY35996						ORZ14271					KRH93066
																			ORY37319						ORZ14273					KTW28571
																			ORY37602						ORZ14274					KTW29395
																			ORY38766						ORZ16909					KTW31428
																			ORY38812						ORZ19091					KTW31512
																			ORY39039						ORZ21452					KXN64655
																			ORY41795						ORZ23756					KXN66748
																			ORY43142						ORZ24551					KXN68894
																			ORY43143						ORZ28515					KXN69042
																			ORY44002						ORZ31943					KXN73993
																			ORY46203						ORZ35021					KXN74381
																			ORY51865						ORZ36732					KXS16644
																			ORY54012						ORZ41352					KXS16966
																			ORY73180						OUM59035					KXS17337
																			ORY75505						OUM62497					KXS18195
																			ORY79620						OUM68658					KXS20558
																			ORY80133						OZJ02620					OAD68256
																			ORY89957						OZJ05099					OAD69937
																			ORY92033						OZJ05648					OAD73624
																			ORY93775						OZJ06275					OAD74751
																			ORY94575						PHZ10011					OAD75396
																			ORY96124						PHZ13493					OAD75421
																			ORY97203						PHZ17122					OAD76321
																			ORY97646						PHZ17752					OAG29005
																			ORY98682						PIA13988					OAG30394
																			ORZ01427						PIA14306					OAQ22024
																			ORZ03283						PIA14463					OAQ23160
																			ORZ04153						PIA15207					OAQ23226
																			ORZ05441						PJF16832					OAQ28335
																			ORZ06077						PJF16971					OAQ28336
																			ORZ08141						PJF17023					OAQ28339
																			ORZ10402						POG64925					OAQ31000
																			ORZ14401						POG72654					OAQ32335
																			ORZ16111						POG78681					OAQ32937
																			ORZ17301						POG80296					OAQ34101
																			ORZ17478						PVU84864					OBZ81810
																			ORZ17591						PVU92556					OBZ87633
																			ORZ18124						PVU93238					OBZ88443
																			ORZ19147						PVU93288					OBZ88984
																			ORZ23773						PVU93618					OBZ89142
																			ORZ30321						PVU94338					OBZ91071
																			ORZ31837						PVU95545					OIR58025
																			ORZ33446						PVU98105					OIR58069
																			ORZ35659						PVU98859					OLL23187
																			ORZ39991						PVU99929					OLY79973
																			ORZ40381						PVV00189					OLY82518
																			OUM58874						PVV00357					OLY83737
																			OUM59567						PVV04832					OMH80639
																			OUM61393						PVZ97532					OMH83379
																			OUM66524						PVZ97648					OMJ07216
																			OUM69024						PVZ99349					OMJ07430
																			OZJ01583						PVZ99962					OMJ10397
																			OZJ01641						PWA01435					OMJ11283
																			OZJ03177						QRW15669					OMJ12459
																			OZJ03248						QRW15683					OMJ16609
																			OZJ05863						QRW16812					OMJ22500
																			PHZ09632						QRW17765					OMJ22586
																			PHZ12346						QRW18673					OQS54490
																			PHZ12964						RCH82738					ORX42997
																			PHZ13279						RCH84426					ORX44072
																			PHZ14303						RCH91552					ORX44758
																			PHZ15315						RCH91825					ORX48367
																			PHZ17085						RCH95893					ORX48983
																			PHZ17623						RCI00342					ORX52307
																			PIA16056						RGB23789					ORX52942
																			PIA16058						RGB26932					ORX57275
																			PIA16126						RGB38725					ORX58103
																			PIA18750						RGB41098					ORX59129
																			PIA18840						RGB42140					ORX60993
																			POG72157						RHZ51064					ORX60996
																			POG75904						RHZ59959					ORX61608
																			POG81591						RHZ62694					ORX62609
																			POG81767						RHZ64114					ORX63885
																			PVU90086						RIA93082					ORX66752
																			PVU90827						RIA93185					ORX67800
																			PVU90928						RIA97220					ORX68187
																			PVU91563						RIA98036					ORX71854
																			PVU94545						RIB13514					ORX72471
																			PVU98378						RIB13793					ORX73105
																			PVU98601						RIB17496					ORX74185
																			PVU99333						RIB19408					ORX77533
																			PVV05277						RKO85158					ORX79430
																			PVZ98679						RKO85498					ORX79837
																			PWA00547						RKO87781					ORX80854
																			PWA01999						RKO99664					ORX81336
																			PWA03616						RKP00137					ORX82406
																			QRW20251						RKP00584					ORX84071
																			RCH78673						RKP03194					ORX86763
																			RCH80725						RKP06277					ORX87000
																			RCH82035						RKP10013					ORX90012
																			RCH88662						RKP10874					ORX92537
																			RCH94255						RKP11143					ORX94693
																			RCH96597						RKP11671					ORX95115
																			RCH98576						RKP12619					ORX95273
																			RCI01564						RKP15263					ORX95898
																			RGB32365						RKP23371					ORY01542
																			RGB32491						RKP25926					ORY04613
																			RGB39041						RKP26578					ORY04696
																			RGB40874						RKP27337					ORY05122
																			RHZ65053						RKP27433					ORY05779
																			RHZ75318						RKP34636					ORY07812
																			RHZ84126						RKP35257					ORY23412
																			RHZ87732						RKP35998					ORY23841
																			RIA81435						RKP37543					ORY33255
																			RIA87268						RKP39545					ORY37691
																			RIA87908						RKP39546					ORY43082
																			RIA97083						RUP42735					ORY43372
																			RIB04511						RUP43128					ORY47818
																			RIB11669						RUP43540					ORY49838
																			RIB14584						RUP45573					ORY53222
																			RIB30460						RUS17267					ORY55183
																			RKO87475						RUS20313					ORY63702
																			RKO91704						RUS20832					ORY63703
																			RKO93704						RUS22920					ORY63705
																			RKP00755						RVD91673					ORY67892
																			RKP01196						SAL94852					ORY68086
																			RKP01764						SAL95904					ORY76190
																			RKP02191						SAL96630					ORY79178
																			RKP03834						SAL99322					ORY92189
																			RKP05470						SAL99883					ORY94730
																			RKP06291						SAM00922					ORY94768
																			RKP07476						SAM04907					ORY94882
																			RKP09853						TBU04398					ORY96827
																			RKP13860						TBU10234					ORY97799
																			RKP23074						TBU10239					ORY97882
																			RKP27352						TPX30615					ORZ08345
																			RKP35836						TPX31486					ORZ11132
																			RKP38984						TPX32510					ORZ11299
																			RKP40250						TPX32930					ORZ13309
																			RUO96241						TPX36933					ORZ13914
																			RUP46661						TPX38371					ORZ15272
																			RUS13819						TPX41467					ORZ19978
																			RVD92272						TPX44389					ORZ21503
																			RVD92666						TPX48989					ORZ22836
																			SAL97489						TPX52423					ORZ24194
																			SAL99377						TPX55242					ORZ24221
																			SAM03647						TPX56391					ORZ26323
																			SAM05223						TPX57144					ORZ28931
																			SAM06097						TPX59903					ORZ29392
																			SAM06157						TPX60025					ORZ31558
																			SAM06345						TPX65076					ORZ31808
																			SAM08803						TPX66487					ORZ36769
																			TBU03384						TPX66725					ORZ37523
																			TBU10440						TPX68722					ORZ39568
																			TBU11693						TPX68892					ORZ40847
																			TBU13000						TPX69483					OUM58807
																			TPX30960						TPX71603					OUM61360
																			TPX32251						TPX71766					OUM61658
																			TPX32289						TPX72284					OUM62810
																			TPX33472						TPX73659					OUM65188
																			TPX34792						TPX73707					OUM65192
																			TPX34896						TPX75358					OUM67383
																			TPX34948						TPX75880					OZJ02907
																			TPX37128						TPX75887					OZJ04041
																			TPX41285											OZJ04673
																			TPX41293											OZJ05463
																			TPX49158											OZJ05758
																			TPX49160											PHZ08374
																			TPX49164											PHZ11629
																			TPX55115											PHZ14943
																			TPX55727											PHZ15241
																			TPX55738											PHZ16984
																			TPX56019											PHZ17666
																			TPX56092											PIA13567
																			TPX62474											PIA16585
																			TPX62548											PIA18267
																			TPX63199											PIA19156
																			TPX64063											PJF16639
																			TPX65283											PJF18556
																			TPX68253											PJF18856
																			TPX69348											PJF19258
																			TPX71244											POG64461
																			TPX71596											POG64576
																			TPX73219											POG67443
																			TPX73226											POG70430
																			TPX74134											POG77484
																			TPX74185											POG80101
																			TPX75542											PVU84535
																			TPX75764											PVU85058
																			TPX76703											PVU85556
																			PJF17839											PVU86868
																														PVU87009
																														PVU87080
																														PVU88777
																														PVU90739
																														PVU96144
																														PVU96435
																														PVU96628
																														PVU99083
																														PVV00783
																														PVZ97035
																														PVZ97531
																														PVZ98566
																														PVZ99429
																														PWA02372
																														PWA02970
																														PWA03669
																														QRW15875
																														QRW16377
																														QRW19196
																														QRW19472
																														QRW21198
																														RCH88971
																														RCH94270
																														RCH99206
																														RCH99875
																														RCI00613
																														RCI01077
																														RGB27435
																														RGB28363
																														RGB34692
																														RGB37655
																														RGB39293
																														RGB43905
																														RHZ54777
																														RHZ68673
																														RHZ77718
																														RHZ80520
																														RHZ80569
																														RHZ80573
																														RHZ89188
																														RIA83837
																														RIA85322
																														RIA94948
																														RIA96264
																														RIA98544
																														RIA99074
																														RIB00863
																														RIB03015
																														RIB04291
																														RIB08000
																														RIB12561
																														RIB12924
																														RIB23788
																														RKO84909
																														RKO85273
																														RKO90469
																														RKO91173
																														RKO99122
																														RKO99495
																														RKP00876
																														RKP06787
																														RKP07638
																														RKP08187
																														RKP09989
																														RKP11717
																														RKP13413
																														RKP14100
																														RKP15476
																														RKP24525
																														RKP25194
																														RKP26484
																														RKP26611
																														RKP33172
																														RKP33628
																														RKP35799
																														RKP35931
																														RKP36402
																														RKP38681
																														RUP09771
																														RUP49586
																														RUP51663
																														RUS15171
																														RUS20299
																														RUS22621
																														SAL95095
																														SAM01652
																														SAM02640
																														SAM03325
																														SAM06413
																														SAM07644
																														SAM07916
																														SAM08323
																														TBU07141
																														TBU09051
																														TBU11775
																														TBU12319
																														TPX30957
																														TPX31880
																														TPX31954
																														TPX32866
																														TPX34344
																														TPX34430
																														TPX35580
																														TPX38028
																														TPX40547
																														TPX43224
																														TPX44347
																														TPX51422
																														TPX52179
																														TPX57671
																														TPX59912
																														TPX61186
																														TPX62020
																														TPX62808
																														TPX62910
																														TPX64762
																														TPX65037
																														TPX68958
																														TPX69856
																														TPX70012
																														TPX71788
																														TPX72743
																														TPX73778
																														TPX77805
[truncated: 293 more columns]

## Sheet: transcriptomics
Dataset A - Laundon, D., Chrismas, N., Bird, K., Thomas, S., Mock, T., & Cunliffe, M. (2022). A cellular and molecular atlas reveals the basis of chytrid development. Elife, 11, e73933.											Dataset B - Chrismas, N., Bird, K., Laundon, D., Lieng, C., Hesketh-Best, P., & Cunliffe, M. (2025). Adaptive traits for chitin utilization in the saprotrophic aquatic chytrid fungus Rhizoclosmatium globosum. Proceedings of the Royal Society B: Biological Sciences, 292(2047).
protein ID	group	zoospore_avgTPM	log2TPM	germling_avgTPM	log2TPM	immature_thallus_avgTPM	log2TPM	mature_thallus_avgTPM	log2TPM		protein ID	group	zoospore_avgTPM	log2TPM	germling_avgTPM	log2TPM	mitotic_sporangium_avgTPM	log2TPM	ciliating_sporangium_avgTPM	log2TPM
ORY45278.1	flagellated fungi specific	0.0017155	0.000744394	0.059964	0.0252911	2.94036	0.595535	3.09612	0.612372		ORY12910.1	flagellated fungi specific	0.147851	0.0598855	0.047093	0.0199853	0.193	0.0766403	8.16858	0.962302
ORY30472.1	flagellated fungi specific	0.0085425	0.0036942	0.103891	0.0429261	3.91948	0.691919	7.74473	0.941746		ORY44566.1	flagellated fungi specific	0.161095	0.0648679	0.0399927	0.0170303	0.240362	0.0935486	8.9963	0.999839
ORY21568.1	flagellated fungi specific	0.011716	0.00505862	0.0318743	0.0136268	13.2998	1.15533	2.92739	0.594104		ORY47204.1	flagellated fungi specific	0.624918	0.210832	0.180904	0.0722146	0.362075	0.134201	20.0648	1.32356
ORY38586.1	flagellated fungi specific	0.0129895	0.00560494	0.0582113	0.0245724	5.10411	0.785623	2.93691	0.595155		ORY36313.1	flagellated fungi specific	0.356079	0.132285	0	0	0.0476605	0.0202206	27.6338	1.45688
ORY33574.1	flagellated fungi specific	0.0140563	0.00606208	0.055184	0.0233282	0.0913637	0.0379695	1.68538	0.429005		ORY49610.1	flagellated fungi specific	1.90002	0.462402	0.08462	0.0352776	16.0485	1.23169	92.1	1.96895
ORY44566.1	flagellated fungi specific	0.0150805	0.00650048	0.0939527	0.0389985	1.36201	0.373281	3.18969	0.622182		ORY30294.1	flagellated fungi specific	2.67478	0.565231	0.153613	0.0620601	13.2584	1.15407	119.355	2.08046
ORY50249.1	flagellated fungi specific	0.0154013	0.00663773	0.0572053	0.0241593	11.4629	1.09562	6.24002	0.85974		ORY47869.1	flagellated fungi specific	0.106314	0.0438783	0	0	0.816545	0.259246	12.1504	1.11894
ORY42021.1	flagellated fungi specific	0.015583	0.00671542	0.198378	0.0785938	2.23572	0.509971	4.22164	0.717807		ORY49870.1	flagellated fungi specific	7.25277	0.916599	0.253094	0.0979835	35.3269	1.56023	37.8055	1.58889
ORY49888.1	flagellated fungi specific	0.016742	0.00721076	0.079458	0.0332057	2.79765	0.579515	5.69111	0.825498		ORY43712.1	flagellated fungi specific	0.732733	0.238732	0.089766	0.0373333	8.16395	0.962083	27.4393	1.45392
ORY45923.1	flagellated fungi specific	0.020049	0.00862103	0.037598	0.0160291	0.236732	0.0922755	1.60658	0.416071		ORY51555.1	flagellated fungi specific	12.7482	1.13824	0.376557	0.138794	0.151431	0.0612379	17.7722	1.27352
ORY40201.1	flagellated fungi specific	0.021134	0.00908274	0.0271693	0.011642	0.0638447	0.0268782	0.791041	0.253106		ORY53674.1	flagellated fungi specific	0.809959	0.257669	1.4831	0.394994	2.18706	0.50339	1.75739	0.440498
ORY12910.1	flagellated fungi specific	0.0218395	0.00938269	0.0885447	0.0368463	1.36015	0.372939	3.12594	0.615523		ORY43351.1	flagellated fungi specific	0.445012	0.159872	0	0	0.024625	0.0105649	13.7633	1.16918
ORY49945.1	flagellated fungi specific	0.0229685	0.00986226	0.12346	0.0505576	5.26154	0.796681	1.50782	0.399297		ORY43798.1	flagellated fungi specific	0.914218	0.281991	0.388563	0.142566	2.63075	0.559996	24.0098	1.39811
ORY40383.1	flagellated fungi specific	0.023692	0.0101693	0.096934	0.0401805	5.15503	0.78923	7.80504	0.944732		ORY49945.1	flagellated fungi specific	0.114642	0.0471355	0.0201435	0.00866127	0.345612	0.12892	8.14146	0.961016
ORY52935.1	flagellated fungi specific	0.026694	0.011441	0.0893153	0.0371536	1.50079	0.398078	5.3807	0.804868		ORY52512.1	flagellated fungi specific	0.352132	0.131019	0.019329	0.00831438	2.20817	0.506258	17.8551	1.27543
ORY30967.1	flagellated fungi specific	0.027674	0.0118554	0.127078	0.0519541	0.669448	0.222573	6.58384	0.879889		ORY39392.1	flagellated fungi specific	1.58317	0.412153	0.181692	0.0725044	6.81083	0.892697	54.7088	1.74592
ORY30968.1	flagellated fungi specific	0.027852	0.0119306	0.0710377	0.0298047	0.247037	0.0958792	3.54014	0.657069		ORY40518.1	flagellated fungi specific	0.038387	0.0163592	0.0760017	0.0318129	1.16852	0.336163	1.65076	0.42337
ORY51426.1	flagellated fungi specific	0.0283845	0.0121555	0.087551	0.0364496	1.42755	0.385168	2.41214	0.533027		ORY53109.1	flagellated fungi specific	3.92545	0.692446	0.15857	0.0639223	2.87579	0.58836	275.785	2.44214
ORY39989.1	flagellated fungi specific	0.029114	0.0124635	0.307084	0.116303	1.57474	0.410733	5.51657	0.814019		ORY45278.1	flagellated fungi specific	0.07961	0.0332669	0.059524	0.0251108	0.291911	0.111232	2.19932	0.505058
ORY53078.1	flagellated fungi specific	0.029274	0.012531	0.108789	0.0448489	0.193909	0.0769712	4.85907	0.767829		ORY51485.1	flagellated fungi specific	0.925467	0.284536	0.386754	0.141999	0.126626	0.0517796	27.6426	1.45701
ORY48079.1	flagellated fungi specific	0.0310105	0.0132631	0.0642873	0.0270589	4.32197	0.726072	1.67723	0.427685		ORY39498.1	flagellated fungi specific	0.368529	0.136254	0.165347	0.0664551	0.072561	0.030422	17.9721	1.27812
ORY41269.1	flagellated fungi specific	0.0332235	0.0141943	0.207173	0.0817695	2.53894	0.548874	8.49284	0.977396		ORY36497.1	flagellated fungi specific	2.43947	0.536491	0.028371	0.0121498	1.50165	0.398227	96.9728	1.99111
ORY38879.1	flagellated fungi specific	0.0348407	0.0148735	0.056077	0.0236956	2.36121	0.526496	2.10691	0.492329		ORY46546.1	flagellated fungi specific	0.571437	0.196297	0.008254	0.00356995	0.0147185	0.00634558	23.2779	1.38521
ORY39534.1	flagellated fungi specific	0.0349775	0.0149309	0.111412	0.0458752	1.33032	0.367416	3.86803	0.687353		ORY46071.1	flagellated fungi specific	0.0746205	0.0312551	0	0	3.77153	0.678658	7.2417	0.916017
ORY30713.1	flagellated fungi specific	0.035427	0.0151195	0.0754677	0.0315974	1.61016	0.416667	2.27501	0.515212		ORY48147.1	flagellated fungi specific	2.49338	0.543246	0.003504	0.00151911	0.82415	0.261061	69.899	1.85064
ORY37794.1	flagellated fungi specific	0.0356897	0.0152296	0.136654	0.0556281	0.663046	0.220904	3.52167	0.655299		ORY38857.1	flagellated fungi specific	0.380763	0.140119	0	0	0.045943	0.019508	18.4679	1.28932
ORY40115.1	flagellated fungi specific	0.035886	0.015312	0.11854	0.0486516	31.3462	1.50982	6.40128	0.869307		ORY52357.1	flagellated fungi specific	3.07182	0.609788	0.03889	0.0165696	0.181827	0.0725539	104.731	2.0242
ORY51831.1	flagellated fungi specific	0.036862	0.015721	0.0989293	0.0409698	0.50757	0.178277	2.30329	0.518947		ORY43010.1	flagellated fungi specific	0.258962	0.100013	0.022582	0.00969814	0.40014	0.146171	16.6603	1.247
ORY51014.1	flagellated fungi specific	0.037863	0.01614	0.0648683	0.0272959	9.1197	1.00517	3.1371	0.616696		ORY21568.1	flagellated fungi specific	0.141645	0.057531	0.0130115	0.00561438	5.76862	0.8305	4.24197	0.719494
ORY43010.1	flagellated fungi specific	0.0395075	0.0168276	0.117174	0.0481208	10.6014	1.06451	10.942	1.07708		ORY48079.1	flagellated fungi specific	0.02706	0.0115958	0.0833607	0.0347731	0.860999	0.269746	0.565793	0.194734
ORY49032.1	flagellated fungi specific	0.0405277	0.0172536	0.105684	0.0436309	1.98099	0.474361	3.59692	0.662467		ORY53558.1	flagellated fungi specific	6.23617	0.859509	6.16374	0.85514	9.11169	1.00482	12.8765	1.14228
ORY44703.1	flagellated fungi specific	0.0412387	0.0175503	0.0870943	0.0362672	5.97638	0.84363	9.42643	1.01814		ORY49819.1	flagellated fungi specific	0.38342	0.140954	0.0496287	0.0210357	6.71547	0.887362	14.7338	1.19683
ORY51353.1	flagellated fungi specific	0.041587	0.0176956	0.0791737	0.0330913	6.08908	0.85059	8.59076	0.981853		ORY44036.1	flagellated fungi specific	0.02433	0.0104399	0.067163	0.0282308	0.194226	0.0770864	1.936	0.467756
ORY40518.1	flagellated fungi specific	0.0417995	0.0177841	0.0356823	0.0152266	4.45543	0.736829	1.12073	0.326484		ORY48234.1	flagellated fungi specific	2.76188	0.575405	0.033501	0.0143109	3.95952	0.69544	105.309	2.02657
ORY53116.1	flagellated fungi specific	0.041917	0.0178331	0.0880377	0.0366439	3.60787	0.6635	7.89561	0.949176		ORY40707.1	flagellated fungi specific	0.278694	0.106767	0.139646	0.05677	5.71555	0.827082	8.30223	0.968587
ORY43351.1	flagellated fungi specific	0.0421245	0.0179196	0.0648997	0.0273087	0.163854	0.0658984	1.82428	0.450908		ORY51986.1	flagellated fungi specific	0.658707	0.21977	0.114375	0.0470312	0.173555	0.0695034	27.4914	1.45471
ORY41594.1	flagellated fungi specific	0.0436777	0.0185664	0.223699	0.0876747	0.769847	0.247936	5.13431	0.787766		ORY41347.1	flagellated fungi specific	0.936417	0.286999	0.114323	0.0470111	0.879552	0.274054	58.184	1.7722
ORY44429.1	flagellated fungi specific	0.0451175	0.0191651	0.24213	0.0941672	13.5888	1.16402	11.1135	1.08327		ORY45277.1	flagellated fungi specific	1.07046	0.316068	0.0644755	0.0271357	0.239358	0.0931966	60.0919	1.78598
ORY43038.1	flagellated fungi specific	0.045524	0.019334	0.190906	0.0758776	2.9963	0.601658	3.26791	0.630216		ORY49064.1	flagellated fungi specific	24.3456	1.4039	0.194141	0.0770556	0	0	165.587	2.22164
ORY32400.1	flagellated fungi specific	0.045958	0.0195142	0.089371	0.0371758	8.70877	0.987164	7.93953	0.951315		ORY40424.1	flagellated fungi specific	2.47957	0.541526	0.320161	0.120627	0.32914	0.123571	57.7668	1.76913
ORY53172.1	flagellated fungi specific	0.047034	0.0199608	0.220241	0.0864457	2.30182	0.518754	11.3014	1.08996		ORY41355.1	flagellated fungi specific	10.5472	1.06248	0.055888	0.0236179	9.23282	1.01	392.727	2.5952
ORY49904.1	flagellated fungi specific	0.047148	0.0200081	0.115916	0.0476315	1.15252	0.332948	8.17102	0.962418		ORY38847.1	flagellated fungi specific	1.1361	0.329621	0.457475	0.163601	0.191039	0.075926	37.4122	1.58447
ORY30689.1	flagellated fungi specific	0.0478007	0.0202787	0.123743	0.0506669	6.08821	0.850537	6.65056	0.883693		ORY43341.1	flagellated fungi specific	0.588293	0.200931	0.11206	0.0461284	0.3255	0.12238	18.9116	1.29911
ORY53838.1	flagellated fungi specific	0.0503163	0.0213201	0.111294	0.0458288	2.33968	0.523705	6.08467	0.85032		ORY53172.1	flagellated fungi specific	0.832437	0.263029	0	0	0.077244	0.0323141	45.9984	1.67208
ORY37414.1	flagellated fungi specific	0.0504047	0.0213566	0.131018	0.0534694	3.56216	0.65917	8.5984	0.982199		ORY37688.1	flagellated fungi specific	0.948908	0.289791	0.073021	0.0306082	2.99629	0.601657	54.8147	1.74675
ORY49957.1	flagellated fungi specific	0.0506603	0.0214623	0.561327	0.193494	11.8227	1.10798	21.1033	1.34446		ORY43081.1	flagellated fungi specific	2.42809	0.535052	0.0427595	0.0181842	1.11574	0.325463	32.5134	1.52522
ORY49956.1	flagellated fungi specific	0.050741	0.0214957	0.171962	0.0689134	4.61635	0.749454	11.4134	1.09389		ORY51107.1	flagellated fungi specific	2.20389	0.505678	0.451267	0.161747	0.0648067	0.0272708	64.4056	1.81561
ORY39938.1	flagellated fungi specific	0.050914	0.0215672	0.259466	0.100187	8.2884	0.967941	6.20298	0.857512		ORY51113.1	flagellated fungi specific	1.35273	0.371572	0.115476	0.0474604	1.36443	0.373726	64.131	1.81379
ORY26848.1	flagellated fungi specific	0.0527165	0.0223114	0.0471357	0.020003	17.0079	1.25546	2.64652	0.561878		ORY53131.1	flagellated fungi specific	6.7868	0.891359	0.024748	0.0106171	12.6502	1.13514	339.584	2.53222
ORY42773.1	flagellated fungi specific	0.053982	0.0228332	0.351406	0.130786	24.4286	1.40532	20.977	1.34197		ORY46761.1	flagellated fungi specific	1.44151	0.387659	0.039352	0.0167627	0	0	57.7259	1.76883
ORY47204.1	flagellated fungi specific	0.056347	0.0238066	0.100378	0.041542	1.30108	0.361932	3.33443	0.636932		ORY26851.1	flagellated fungi specific	2.0771	0.488142	0.01529	0.00659011	0.493899	0.174321	13.6312	1.16528
ORY44065.1	flagellated fungi specific	0.0579287	0.0244564	0.180959	0.0722349	99.8325	2.0036	16.1994	1.23551		ORY49956.1	flagellated fungi specific	0.214659	0.0844545	0	0	0.049775	0.0210962	15.6835	1.22229
ORY38516.1	flagellated fungi specific	0.0591747	0.0249676	0.759108	0.245293	0.769445	0.247837	3.94508	0.694173		ORY49957.1	flagellated fungi specific	2.69294	0.567372	0.0573235	0.0242079	0.309967	0.11726	76.6417	1.8901
ORY47622.1	flagellated fungi specific	0.059395	0.0250579	0.09016	0.0374902	0.0710903	0.0298261	2.81018	0.580946		ORY49988.1	flagellated fungi specific	6.84779	0.894747	0.040385	0.0171941	2.86213	0.586826	245.781	2.39231
ORY39399.1	flagellated fungi specific	0.063836	0.0268747	0.268804	0.103395	2.1471	0.49791	10.3598	1.05537		ORY53214.1	flagellated fungi specific	5.91229	0.839622	0.024524	0.0105221	0.168999	0.0678143	281.174	2.45052
ORY39970.1	flagellated fungi specific	0.0647363	0.0272421	0.295486	0.112433	22.1917	1.36533	19.6738	1.31542		ORY41229.1	flagellated fungi specific	4.58908	0.74734	0.104767	0.0432707	6.55206	0.878066	132.361	2.12503
ORY48280.1	flagellated fungi specific	0.0666687	0.0280295	0.072713	0.0304835	1.92381	0.46595	1.75389	0.439947		ORY40201.1	flagellated fungi specific	0.192295	0.0763837	0.03977	0.0169373	0.003022	0.00131046	10.3541	1.05515
ORY51485.1	flagellated fungi specific	0.067039	0.0281803	0.403478	0.147206	0.718422	0.23513	4.68399	0.754653		ORY42020.1	flagellated fungi specific	0.201267	0.0796395	0	0	0.239092	0.0931034	7.46361	0.927555
ORY51985.1	flagellated fungi specific	0.067809	0.0284936	0.438758	0.157988	6.31481	0.864203	15.0616	1.20579		ORY42021.1	flagellated fungi specific	0.140946	0.0572651	0	0	0.167626	0.0673038	4.09522	0.707163
ORY49870.1	flagellated fungi specific	0.0692547	0.0290812	3.16696	0.619819	38.612	1.59783	20.3397	1.32919		ORY53077.1	flagellated fungi specific	0.570651	0.19608	0.0456265	0.0193766	0.01039	0.00448904	42.619	1.63968
ORY39498.1	flagellated fungi specific	0.0702257	0.0294754	0.171483	0.0687359	1.31542	0.364629	4.22689	0.718243		ORY53078.1	flagellated fungi specific	0.29213	0.111306	0.144725	0.0587012	0	0	19.799	1.31804
ORY35146.1	flagellated fungi specific	0.0707105	0.0296721	0.078561	0.0328447	10.3454	1.05482	4.8047	0.76378		ORY53079.1	flagellated fungi specific	0.156256	0.0630541	0.07119	0.0298665	0	0	14.2345	1.18283
ORY32735.1	flagellated fungi specific	0.072056	0.0302175	0.217681	0.0855334	2.04838	0.484068	6.88887	0.897015		ORY53581.1	flagellated fungi specific	0.051191	0.0216816	0.059989	0.0253014	0.017905	0.00770725	7.70145	0.939592
ORY30146.1	flagellated fungi specific	0.07231	0.0303204	0.0898647	0.0373726	23.4372	1.38805	3.16382	0.619492		ORY53582.1	flagellated fungi specific	0.187739	0.074721	0.067956	0.0285534	0	0	18.4208	1.28827
ORY46859.1	flagellated fungi specific	0.074844	0.0313454	0.270952	0.104129	3.61129	0.663823	7.82913	0.945918		ORY53583.1	flagellated fungi specific	1.47288	0.393204	0.039375	0.0167723	0.030978	0.0132494	59.3299	1.78053
ORY48674.1	flagellated fungi specific	0.0755675	0.0316377	0.118696	0.048712	1.36527	0.373881	5.63587	0.821898		ORY37952.1	flagellated fungi specific	18.6287	1.29289	3.07351	0.609969	9.57108	1.02412	46.1275	1.67327
ORY51113.1	flagellated fungi specific	0.0756745	0.0316809	0.305768	0.115866	10.6227	1.06531	15.6766	1.22211		ORY52935.1	flagellated fungi specific	0.393925	0.144239	0.093489	0.0388144	0.026978	0.0115611	14.4191	1.18806
ORY53674.1	flagellated fungi specific	0.0765917	0.032051	0.426341	0.154223	3.86069	0.686698	3.95421	0.694975		ORY44380.1	flagellated fungi specific	2.86471	0.587117	0.997417	0.300469	1.48014	0.394475	58.1588	1.77202
ORY37941.1	flagellated fungi specific	0.08178	0.0341389	0.0230433	0.00989403	3.21928	0.625238	4.93076	0.773111		ORY53838.1	flagellated fungi specific	0.397023	0.145204	0.083249	0.0347283	0.126141	0.0515928	21.3668	1.3496
ORY40707.1	flagellated fungi specific	0.082114	0.034273	0.0654197	0.0275207	13.767	1.16929	7.78157	0.943572		ORY47739.1	flagellated fungi specific	1.18963	0.340371	0.148134	0.0599926	0.815257	0.258938	36.3883	1.57274
ORY38857.1	flagellated fungi specific	0.0834823	0.0348218	0.308376	0.116733	6.17505	0.855825	13.5273	1.16219		ORY51353.1	flagellated fungi specific	1.30261	0.36222	0.036269	0.0154725	0.444363	0.159676	66.1381	1.82697
ORY49610.1	flagellated fungi specific	0.084525	0.0352396	0.784025	0.251401	69.1658	1.84613	17.9917	1.27856		ORY51901.1	flagellated fungi specific	32.8347	1.52936	25.5705	1.4244	45.124	1.66393	36.3075	1.5718
ORY44036.1	flagellated fungi specific	0.085688	0.035705	0.202065	0.0799278	3.52953	0.656053	5.0439	0.781317		ORY45923.1	flagellated fungi specific	0.0619935	0.0261219	0	0	0	0	3.54137	0.657187
ORY53705.1	flagellated fungi specific	0.086362	0.0359746	0.270922	0.104119	1.16119	0.334693	6.95473	0.900626		ORY45924.1	flagellated fungi specific	0.206672	0.0815894	0.038031	0.0162103	0.019866	0.00854311	12.6476	1.13506
ORY40911.1	flagellated fungi specific	0.0868355	0.0361638	0.0863647	0.0359756	7.67418	0.938229	2.25072	0.51198		ORY49563.1	flagellated fungi specific	8.37387	0.971919	0.02718	0.0116466	0.0235685	0.0101169	356.984	2.55386
ORY48234.1	flagellated fungi specific	0.087049	0.0362491	0.117571	0.0482753	30.5358	1.4988	12.9011	1.14305		ORY48674.1	flagellated fungi specific	0.643358	0.215732	0.016699	0.0071924	0.070631	0.0296398	25.0674	1.4161
ORY53786.1	flagellated fungi specific	0.089494	0.0372248	0.260173	0.10043	0.414519	0.150609	11.036	1.08048		ORY48257.1	flagellated fungi specific	1.3469	0.370494	0	0	0.177793	0.0710692	56.8638	1.76241
ORY38172.1	flagellated fungi specific	0.089696	0.0373054	0.364874	0.135092	13.64	1.16554	21.0379	1.34317		ORY45299.1	flagellated fungi specific	0.86056	0.269644	0.102796	0.0424951	0.790893	0.25307	24.9152	1.41355
ORY49524.1	flagellated fungi specific	0.0905487	0.0376451	0.417691	0.151581	3.72966	0.67483	12.153	1.11902		ORY51785.1	flagellated fungi specific	21.2844	1.348	0.0322745	0.0137952	0.019285	0.00829563	471.998	2.67486
ORY42813.1	flagellated fungi specific	0.092357	0.0383646	0.136964	0.0557467	10.3176	1.05376	15.3107	1.21247		ORY52065.1	flagellated fungi specific	11.8746	1.10973	0.050058	0.0212133	0.03201	0.0136839	184.825	2.2691
ORY36313.1	flagellated fungi specific	0.095608	0.0396552	0.111438	0.0458854	2.46239	0.539376	6.74707	0.889137		ORY37079.1	flagellated fungi specific	0.708396	0.232589	0	0	0.200076	0.0792089	53.9209	1.73974
ORY51015.1	flagellated fungi specific	0.099306	0.0411186	1.69195	0.430067	13.2161	1.15278	3.99917	0.698898		ORY23320.1	flagellated fungi specific	3.37665	0.641141	0.084182	0.0351022	0.066126	0.0278085	108.853	2.04081
ORY26851.1	flagellated fungi specific	0.102506	0.042381	0.0689873	0.0289726	0.666501	0.221805	4.82938	0.765622		ORY23470.1	flagellated fungi specific	4.30131	0.724384	0	0	0.611528	0.207238	137.465	2.14134
ORY45924.1	flagellated fungi specific	0.104193	0.043045	0.124147	0.050823	0.693099	0.228682	3.29722	0.633187		ORY36295.1	flagellated fungi specific	1.59881	0.414775	2.04212	0.483176	12.5495	1.13192	5.76899	0.830524
ORY53077.1	flagellated fungi specific	0.104519	0.0431732	0.155933	0.0629327	0.297953	0.113259	6.61065	0.881422		ORY48746.1	flagellated fungi specific	9.86997	1.03623	0.095486	0.0396068	0.13275	0.0541343	134.374	2.13153
ORY36862.1	flagellated fungi specific	0.105045	0.0433798	0.277222	0.106267	23.6007	1.39095	22.8807	1.37805		ORY35146.1	flagellated fungi specific	0.372227	0.137426	0.00469	0.00203208	0.405947	0.147969	8.68646	0.986165
ORY53110.1	flagellated fungi specific	0.106044	0.0437725	0.467358	0.166536	8.28421	0.967745	16.2975	1.23798		ORY37893.1	flagellated fungi specific	1.4582	0.390617	0.0896515	0.0372876	2.86306	0.586931	46.0332	1.6724
ORY51903.1	flagellated fungi specific	0.106126	0.0438045	0.216552	0.0851307	0.984802	0.297717	2.22931	0.509109		ORY53477.1	flagellated fungi specific	3.81972	0.683021	1.16726	0.335911	5.87714	0.837408	27.6306	1.45683
ORY48676.1	flagellated fungi specific	0.119514	0.0490295	0.174955	0.0700212	8.43002	0.974513	10.187	1.04871		ORY38516.1	flagellated fungi specific	0.605573	0.20563	0.305747	0.115859	0.119711	0.0491059	16.1687	1.23474
ORY37688.1	flagellated fungi specific	0.119729	0.0491128	0.825273	0.261328	6.12233	0.852622	9.45404	1.01928		ORY46957.1	flagellated fungi specific	1.31782	0.365079	0.0285675	0.0122328	2.07068	0.487235	81.1634	1.91468
ORY46546.1	flagellated fungi specific	0.120899	0.0495666	0.046889	0.0199006	1.27772	0.3575	3.05103	0.607565		ORY50341.1	flagellated fungi specific	6.85454	0.895121	4.02903	0.701484	7.15938	0.911657	16.3611	1.23958
ORY50997.1	flagellated fungi specific	0.121328	0.0497328	0.624257	0.210655	7.67597	0.938318	32.669	1.52723		ORY24853.1	flagellated fungi specific	0.997254	0.300433	1.25651	0.353438	7.17384	0.912426	13.2682	1.15437
ORY33863.1	flagellated fungi specific	0.130055	0.0530995	0.022623	0.00971556	8.79261	0.990899	2.92254	0.593568		ORY32458.1	flagellated fungi specific	4.6669	0.753346	5.22548	0.794173	26.4192	1.43805	46.125	1.67325
ORY51995.1	flagellated fungi specific	0.131804	0.0537714	0.271053	0.104164	16.4503	1.2418	21.7893	1.35773		ORY42229.1	flagellated fungi specific	0.672218	0.223293	0.888406	0.276095	5.48527	0.811928	8.40969	0.973576
ORY43712.1	flagellated fungi specific	0.132693	0.0541122	0.252265	0.0976961	3.7528	0.676949	7.13122	0.910156		ORY43038.1	flagellated fungi specific	0.377567	0.139113	0.168255	0.0675376	0.295529	0.112447	13.081	1.14863
ORY46761.1	flagellated fungi specific	0.137741	0.0560435	0.266182	0.102496	0.736452	0.239663	7.01654	0.903987		ORY49032.1	flagellated fungi specific	0.397017	0.145202	0.029012	0.0124204	0.0289705	0.0124029	17.1491	1.25886
ORY43815.1	flagellated fungi specific	0.138885	0.0564799	0.0998143	0.0413194	8.97139	0.998756	4.32406	0.726243		ORY38586.1	flagellated fungi specific	0.186858	0.0743989	0.006898	0.00298548	0.26335	0.101524	7.9992	0.954204
ORY49819.1	flagellated fungi specific	0.145229	0.0588925	0.762712	0.246181	21.71	1.35622	3.51879	0.655023		ORY51826.1	flagellated fungi specific	0.5673	0.195152	1.79934	0.447055	0.0521323	0.0220704	17.3297	1.26316
ORY36295.1	flagellated fungi specific	0.147394	0.0597124	1.54336	0.405407	21.8873	1.35959	9.35205	1.01503		ORY51831.1	flagellated fungi specific	0.49595	0.174917	0.0058875	0.00254941	0.0148523	0.00640285	15.3804	1.21433
ORY43341.1	flagellated fungi specific	0.149136	0.0603713	0.270004	0.103805	0.991639	0.299211	6.24473	0.860022		ORY51903.1	flagellated fungi specific	0.368701	0.136309	0.123684	0.0506443	0.0820567	0.03425	12.3552	1.12565
ORY53583.1	flagellated fungi specific	0.154333	0.062331	0.257062	0.0993568	2.16295	0.500093	7.06023	0.906348		ORY14233.1	flagellated fungi specific	0.139426	0.0566863	0.013789	0.00594757	0	0	2.68388	0.566305
ORY43044.1	flagellated fungi specific	0.155526	0.0627797	0.298633	0.113487	21.8331	1.35857	22.9084	1.37855		ORY41594.1	flagellated fungi specific	1.96209	0.471598	0.0561227	0.0237144	0.017381	0.00748362	65.7623	1.82453
ORY53214.1	flagellated fungi specific	0.158716	0.0639771	0.858926	0.269262	17.1702	1.25936	42.6606	1.64009		ORY33574.1	flagellated fungi specific	0.305211	0.115681	0.002206	0.000956998	0.010708	0.0046257	8.75741	0.989335
ORY53109.1	flagellated fungi specific	0.162744	0.0654841	0.662714	0.220818	29.8726	1.48957	16.9717	1.25459		ORY38879.1	flagellated fungi specific	0.10594	0.0437316	0.325602	0.122413	0.272863	0.104782	2.92049	0.59334
ORY39554.1	flagellated fungi specific	0.173334	0.0694218	0.330551	0.124032	2.06992	0.487127	8.37322	0.971889		ORY39399.1	flagellated fungi specific	2.40902	0.53263	0.307367	0.116398	0.0991363	0.0410516	77.7872	1.89646
ORY47053.1	flagellated fungi specific	0.175681	0.0702895	0.508551	0.17856	38.1546	1.59278	34.7207	1.55292		ORY28245.1	flagellated fungi specific	0.275106	0.105546	0.032246	0.0137832	1.97927	0.47411	12.0932	1.11705
ORY30955.1	flagellated fungi specific	0.178661	0.071389	2.4085	0.532563	10.2626	1.05164	2.86687	0.58736		ORY53110.1	flagellated fungi specific	1.17054	0.336567	0.0964167	0.0399756	0.66163	0.220534	77.146	1.89291
ORY53079.1	flagellated fungi specific	0.180623	0.0721112	0.164293	0.0660623	0.079661	0.0332874	4.62259	0.749937		ORY50422.1	flagellated fungi specific	5.72083	0.827423	0.162662	0.0654535	0.559492	0.192983	135.818	2.13614
ORY41229.1	flagellated fungi specific	0.183044	0.0730009	0.776733	0.249622	23.6579	1.39196	23.8908	1.39604		ORY50423.1	flagellated fungi specific	2.80303	0.58013	0.15444	0.0623714	0.652035	0.218019	74.5946	1.87849
ORY36366.1	flagellated fungi specific	0.184655	0.0735918	0.249656	0.0967904	3.14674	0.617707	9.89277	1.03714		ORY38891.1	flagellated fungi specific	0.573111	0.196759	0	0	0.0770285	0.0322272	32.2562	1.52187
ORY53582.1	flagellated fungi specific	0.18542	0.0738724	0.073005	0.0306017	1.50591	0.398965	5.61364	0.820441		ORY51588.1	flagellated fungi specific	1.15284	0.333011	0	0	0.0406575	0.0173078	58.2473	1.77267
ORY46071.1	flagellated fungi specific	0.195522	0.0775578	0.366564	0.13563	11.1085	1.08309	6.4539	0.872384		ORY32735.1	flagellated fungi specific	0.327616	0.123073	0.488215	0.172666	0.0476973	0.0202358	20.2535	1.32743
ORY23189.1	flagellated fungi specific	0.197386	0.0782343	0.330292	0.123947	2.19895	0.505007	12.8673	1.14199		ORY37053.1	flagellated fungi specific	2.08469	0.489212	0.036686	0.0156472	0.216132	0.0849805	87.4578	1.94674
ORY28245.1	flagellated fungi specific	0.198513	0.0786427	0.112224	0.0461924	10.6591	1.06667	6.09302	0.850831		ORY41269.1	flagellated fungi specific	1.43075	0.38574	0.070696	0.0296662	0.262301	0.101163	58.8139	1.7768
ORY30446.1	flagellated fungi specific	0.200131	0.0792285	1.52565	0.402374	7.41031	0.924812	12.3605	1.12582		ORY47053.1	flagellated fungi specific	4.36298	0.729406	0.03376	0.0144197	4.71659	0.757137	198.884	2.30078
ORY43798.1	flagellated fungi specific	0.201041	0.0795578	0.0903027	0.0375471	20.1096	1.32448	4.60425	0.748517		ORY36463.1	flagellated fungi specific	6.30778	0.863786	0.019051	0.00819592	4.03823	0.702278	227.384	2.35867
ORY48257.1	flagellated fungi specific	0.202841	0.080208	0.418441	0.151811	4.17507	0.713916	16.5492	1.24426		ORY30967.1	flagellated fungi specific	1.14787	0.332008	0.0190365	0.00818974	0.0232685	0.00998961	49.127	1.70007
ORY48899.1	flagellated fungi specific	0.20733	0.081826	0.133089	0.0542642	8.24868	0.96608	11.3347	1.09113		ORY36366.1	flagellated fungi specific	1.08842	0.319818	0.271549	0.104333	0.0369045	0.0157388	50.3044	1.71015
ORY37893.1	flagellated fungi specific	0.208205	0.0821406	0.106934	0.0441217	10.9882	1.07875	4.16442	0.713022		ORY38859.1	flagellated fungi specific	1.30572	0.362807	0.036073	0.0153904	2.34495	0.52439	38.8913	1.60088
ORY53712.1	flagellated fungi specific	0.212831	0.0838004	0.292744	0.111513	27.7614	1.45881	11.2224	1.08716		ORY39943.1	flagellated fungi specific	2.02603	0.480874	0	0	0.024222	0.0103941	50.383	1.71082
ORY23320.1	flagellated fungi specific	0.214873	0.0845309	0.460911	0.164624	2.02233	0.480342	13.3941	1.15819		ORY48290.1	flagellated fungi specific	0.770371	0.248064	0.088268	0.0367359	0.0775405	0.0324336	58.8919	1.77737
ORY45277.1	flagellated fungi specific	0.215571	0.0847804	0.27054	0.103988	3.90088	0.690274	6.29338	0.862929		ORY51014.1	flagellated fungi specific	0.153047	0.061847	0.025822	0.011072	1.0268	0.306812	5.95422	0.842248
ORY51986.1	flagellated fungi specific	0.21703	0.0853013	0.148342	0.0600711	6.57569	0.879422	13.4578	1.1601		ORY51015.1	flagellated fungi specific	1.62623	0.419333	0.861144	0.26978	3.25287	0.628682	20.1479	1.32527
ORY30459.1	flagellated fungi specific	0.221722	0.0869724	0.532723	0.185464	4.46619	0.737685	22.2688	1.36677		ORY31504.1	flagellated fungi specific	0.199361	0.0789501	0	0	0.112263	0.0462075	2.79372	0.579065
ORY32458.1	flagellated fungi specific	0.226712	0.0887426	3.69553	0.671684	33.2761	1.53499	25.268	1.41943		ORY40911.1	flagellated fungi specific	0.233719	0.0912161	0.045027	0.0191275	0.260243	0.100454	8.89636	0.995476
ORY51588.1	flagellated fungi specific	0.24209	0.0941529	0.208798	0.0823536	1.01134	0.303485	12.1245	1.11808		ORY39938.1	flagellated fungi specific	0.904078	0.279685	0.105897	0.0437147	0.534487	0.185963	29.4757	1.48395
ORY37053.1	flagellated fungi specific	0.243839	0.0947641	0.379242	0.13964	5.69455	0.825721	23.521	1.38954		ORY51111.1	flagellated fungi specific	19.4935	1.31162	0	0	27.6197	1.45667	899.397	2.95443
ORY51826.1	flagellated fungi specific	0.250835	0.0972	0.457316	0.163554	0.350677	0.130551	3.02659	0.604937		ORY47622.1	flagellated fungi specific	0.351811	0.130916	0	0	0.05015	0.0212513	10.1766	1.04831
ORY39931.1	flagellated fungi specific	0.252729	0.0978571	0.553326	0.191263	4.0508	0.70336	16.2258	1.23618		ORY49904.1	flagellated fungi specific	0.430235	0.155408	0.021394	0.0091933	0	0	29.0942	1.47848
ORY23470.1	flagellated fungi specific	0.254596	0.0985039	0.457893	0.163726	0.848794	0.266889	12.229	1.12153		ORY36745.1	flagellated fungi specific	2.46453	0.539644	0.019112	0.00822192	0.145095	0.0588416	96.8426	1.99053
ORY38891.1	flagellated fungi specific	0.262899	0.101369	0.719193	0.235325	8.21709	0.964594	29.093	1.47847		ORY50997.1	flagellated fungi specific	4.49296	0.739807	0.0871103	0.0362736	0.187047	0.0744679	249.439	2.3987
ORY38859.1	flagellated fungi specific	0.266771	0.102698	1.02873	0.307225	5.23771	0.795025	10.5153	1.06127		ORY51523.1	flagellated fungi specific	4.5551	0.744692	0.155667	0.0628329	0.096397	0.0399678	140.755	2.15154
ORY47739.1	flagellated fungi specific	0.27176	0.104405	0.381089	0.140222	1.90731	0.463491	7.32908	0.920597		ORY46022.1	flagellated fungi specific	0.577086	0.197855	0	0	15.2529	1.21093	21.7611	1.35719
ORY46957.1	flagellated fungi specific	0.274155	0.105222	0.169439	0.0679776	48.5227	1.6948	17.5031	1.26725		ORY52403.1	flagellated fungi specific	6.75684	0.889685	0.0496225	0.0210331	0.697876	0.229906	287.407	2.46001
ORY47049.1	flagellated fungi specific	0.277464	0.106349	0.293271	0.111689	1.00728	0.302608	9.98583	1.04083		ORY46859.1	flagellated fungi specific	0.344487	0.128556	0.01645	0.00708602	0.340452	0.127251	7.13015	0.910099
ORY51649.1	flagellated fungi specific	0.279899	0.107176	0.810297	0.25775	14.8921	1.20118	27.1208	1.44903		ORY51426.1	flagellated fungi specific	0.0437287	0.0185876	0.028225	0.0120882	0.060231	0.0254005	1.21578	0.345528
ORY46022.1	flagellated fungi specific	0.280382	0.10734	0.268706	0.103361	23.4267	1.38787	9.81037	1.03384		ORY39534.1	flagellated fungi specific	0.491706	0.173683	0.0120333	0.00519482	0.123417	0.0505409	19.3842	1.30929
ORY48290.1	flagellated fungi specific	0.291749	0.111178	0.625767	0.211058	6.92452	0.898973	23.3897	1.38721		ORY53116.1	flagellated fungi specific	0.787381	0.252217	0	0	0.0557603	0.0235653	41.1715	1.62502
ORY36745.1	flagellated fungi specific	0.292737	0.11151	0.491057	0.173494	0.654844	0.218757	5.42925	0.80816		ORY37414.1	flagellated fungi specific	0.686557	0.227001	0.064013	0.0269469	0.101144	0.041844	28.264	1.46633
ORY48147.1	flagellated fungi specific	0.2935	0.111766	0.293488	0.111763	0.274351	0.105289	5.98532	0.844186		ORY30689.1	flagellated fungi specific	0.576762	0.197766	0.008026	0.00347173	0.334979	0.125475	24.267	1.40255
ORY45333.1	flagellated fungi specific	0.299064	0.113631	0.294424	0.112076	2.28947	0.517125	12.1825	1.12		ORY30472.1	flagellated fungi specific	0.535766	0.186325	0.0702545	0.0294871	0.1015	0.0419846	23.5712	1.39043
ORY50090.1	flagellated fungi specific	0.305893	0.115908	0.11244	0.0462767	0.629323	0.212007	5.15107	0.788951		ORY43044.1	flagellated fungi specific	8.61342	0.982878	0.136492	0.0555664	1.15942	0.334338	295.219	2.47161
ORY51548.1	flagellated fungi specific	0.31101	0.117606	0.30266	0.114831	1.09659	0.321514	17.4581	1.26619		ORY48899.1	flagellated fungi specific	1.56898	0.40976	0	0	0.249114	0.0966021	75.2586	1.88229
ORY51107.1	flagellated fungi specific	0.313631	0.118473	0.402314	0.146845	0.40684	0.148245	15.0656	1.2059		ORY53712.1	flagellated fungi specific	1.39879	0.379993	0.379139	0.139608	1.95339	0.470321	54.1538	1.74158
ORY52327.1	flagellated fungi specific	0.318552	0.120097	0.75069	0.243209	18.0216	1.27925	25.364	1.42101		ORY32400.1	flagellated fungi specific	0.815029	0.258884	0	0	1.32856	0.367088	49.3589	1.70208
ORY53558.1	flagellated fungi specific	0.349054	0.130029	5.21969	0.793769	6.36177	0.866982	7.31201	0.919706		ORY39970.1	flagellated fungi specific	2.46997	0.540325	2.23103	0.50934	2.46683	0.539933	112.583	2.05531
ORY47869.1	flagellated fungi specific	0.351877	0.130937	0	0	21.0628	1.34366	3.82489	0.683488		ORY36862.1	flagellated fungi specific	1.38568	0.377612	0	0	0.24279	0.0943978	59.6752	1.78301
ORY43081.1	flagellated fungi specific	0.359363	0.133335	0.200987	0.0795383	0.616574	0.208596	5.54229	0.81573		ORY42813.1	flagellated fungi specific	1.62233	0.418687	0.0811407	0.0338822	0.235396	0.0918063	91.9198	1.96811
ORY52362.1	flagellated fungi specific	0.362463	0.134325	0.142447	0.0578359	13.2108	1.15262	5.67489	0.824444		ORY51995.1	flagellated fungi specific	2.06515	0.486452	0.000389	0.000168908	0.688384	0.227471	86.9775	1.94437
ORY53131.1	flagellated fungi specific	0.415291	0.150846	0.839838	0.26478	170.82	2.23507	33.0421	1.53202		ORY44703.1	flagellated fungi specific	0.919424	0.283171	0.017194	0.00740379	0.127162	0.0519861	44.1278	1.65444
ORY41388.1	flagellated fungi specific	0.448257	0.160846	0.569896	0.195871	11.7209	1.10452	17.2318	1.26083		ORY44429.1	flagellated fungi specific	0.97971	0.296602	0.013891	0.00599127	0.298094	0.113306	49.9022	1.70674
ORY51523.1	flagellated fungi specific	0.467017	0.166435	0.549072	0.190072	0.525624	0.183448	15.8382	1.22629		ORY48676.1	flagellated fungi specific	0.342973	0.128067	0.026373	0.0113052	0.381664	0.140403	19.2149	1.30567
ORY51568.1	flagellated fungi specific	0.478917	0.169944	1.3143	0.364419	4.03094	0.701649	22.0797	1.36323		ORY38172.1	flagellated fungi specific	0.859375	0.269367	0.0231465	0.00993782	0.149692	0.0605813	70.3942	1.85366
ORY39943.1	flagellated fungi specific	0.485762	0.171949	0.284409	0.108703	2.15114	0.498467	9.79667	1.03329		ORY40383.1	flagellated fungi specific	0.787392	0.25222	0	0	0.307969	0.116598	39.0755	1.60288
ORY38847.1	flagellated fungi specific	0.501514	0.176529	0.523543	0.182855	7.50744	0.929799	10.6472	1.06622		ORY53705.1	flagellated fungi specific	0.851776	0.267588	0.142176	0.057733	0.196435	0.077889	16.9528	1.25413
ORY49563.1	flagellated fungi specific	0.505425	0.177659	1.14372	0.331168	2.88732	0.589651	43.3054	1.64646		ORY49603.1	flagellated fungi specific	1.45589	0.390209	0.059966	0.0252919	24.567	1.40768	33.3989	1.53654
ORY39392.1	flagellated fungi specific	0.536559	0.186549	0.806544	0.256848	24.6913	1.40979	5.21537	0.793467		ORY49932.1	flagellated fungi specific	0.955989	0.291366	0.628308	0.211737	0.0977607	0.0405077	28.7141	1.47296
ORY48746.1	flagellated fungi specific	0.544116	0.18868	0.802068	0.255771	1.30636	0.362928	20.4455	1.33134		ORY51985.1	flagellated fungi specific	1.0946	0.321101	0.024305	0.0104293	0.103582	0.0428046	36.8764	1.57837
ORY52403.1	flagellated fungi specific	0.572539	0.196601	1.26795	0.355633	9.43169	1.01835	70.2308	1.85267		ORY30713.1	flagellated fungi specific	0.558585	0.192731	3e-06	1.30288e-06	0.0770417	0.0322325	24.5684	1.4077
ORY30294.1	flagellated fungi specific	0.573391	0.196837	0.00168	0.000729003	22.245	1.36633	4.44704	0.73616		ORY39627.1	flagellated fungi specific	0.206658	0.0815843	0.015697	0.00676417	0.962078	0.292716	4.61931	0.749683
ORY41355.1	flagellated fungi specific	0.61085	0.207055	0.844864	0.265964	13.8375	1.17136	28.6368	1.47183		ORY30968.1	flagellated fungi specific	0.915481	0.282278	0	0	0.0260455	0.0111666	31.9301	1.51759
ORY40421.1	flagellated fungi specific	0.648881	0.217189	0.274018	0.105176	0.192108	0.0763156	4.00234	0.699173		ORY42773.1	flagellated fungi specific	2.05494	0.485003	0.087758	0.0365323	0.905358	0.279977	86.2286	1.94066
ORY14233.1	flagellated fungi specific	0.678583	0.224943	2.07043	0.487199	5.09317	0.784843	35.825	1.56614		ORY52361.1	flagellated fungi specific	0.560285	0.193204	0.004529	0.00196248	0.091226	0.0379147	2.51384	0.545782
ORY49064.1	flagellated fungi specific	0.685217	0.226656	0.285349	0.109021	0.465252	0.165912	27.7114	1.45805		ORY52362.1	flagellated fungi specific	0.619474	0.209374	0.007592	0.00328471	0.907173	0.28039	12.2272	1.12147
ORY43481.1	flagellated fungi specific	0.749504	0.242915	1.01482	0.304236	8.37892	0.972153	49.1183	1.7		ORY40421.1	flagellated fungi specific	32.3891	1.5236	0.336979	0.126124	0.095869	0.0397586	140.696	2.15136
ORY43994.1	flagellated fungi specific	0.900475	0.278862	1.91134	0.464093	7.81877	0.945408	105.778	2.02848		ORY44065.1	flagellated fungi specific	0.829924	0.262433	0.07158	0.0300246	11.5708	1.09936	38.3889	1.59537
ORY37388.1	flagellated fungi specific	0.916941	0.282609	1.90296	0.462841	21.542	1.35299	9.19077	1.00821		ORY43815.1	flagellated fungi specific	0.349482	0.130167	0	0	1.44101	0.38757	13.8536	1.17183
ORY50423.1	flagellated fungi specific	0.9201	0.283324	0.396422	0.145017	2.01434	0.479193	7.26889	0.917447		ORY47048.1	flagellated fungi specific	1.16511	0.33548	0	0	0	0	65.1078	1.82025
ORY36463.1	flagellated fungi specific	0.96101	0.29248	1.2906	0.359949	22.5036	1.37113	46.9459	1.68075		ORY47049.1	flagellated fungi specific	2.67957	0.565797	0	0	0.031979	0.0136709	54.7513	1.74625
ORY52065.1	flagellated fungi specific	0.979589	0.296575	0.772324	0.248543	0.995837	0.300125	38.0205	1.59129		ORY53786.1	flagellated fungi specific	0.937306	0.287198	0	0	0.06304	0.0265496	44.9186	1.66199
ORY30456.1	flagellated fungi specific	0.987094	0.298218	1.70163	0.431625	12.8028	1.13997	51.2621	1.71819		ORY39931.1	flagellated fungi specific	2.36458	0.526931	0.0507333	0.0214925	1.59003	0.413305	106.361	2.03085
ORY44380.1	flagellated fungi specific	1.00962	0.303113	2.17235	0.501381	4.33788	0.727368	9.09596	1.00415		ORY39934.1	flagellated fungi specific	0.381506	0.140353	0	0	0	0	24.2619	1.40247
ORY38908.1	flagellated fungi specific	1.04674	0.311063	2.81962	0.58202	16.4724	1.24235	6.25984	0.860927		ORY37794.1	flagellated fungi specific	0.256776	0.099258	0.04739	0.0201084	0.0535153	0.0226409	16.0068	1.23062
ORY48838.1	flagellated fungi specific	1.05214	0.312207	11.9094	1.11091	38.4756	1.59633	50.5867	1.71254		ORY26848.1	flagellated fungi specific	0.164508	0.0661424	0.026994	0.0115679	8.8966	0.995486	4.55867	0.744971
ORY49988.1	flagellated fungi specific	1.10697	0.323659	1.64825	0.422958	22.4451	1.37005	42.5591	1.63908		ORY30146.1	flagellated fungi specific	0.159431	0.064245	0.0210655	0.0090536	13.2048	1.15243	7.16366	0.911885
ORY39372.1	flagellated fungi specific	1.28263	0.358435	2.6376	0.560815	16.4493	1.24178	64.6497	1.81723		ORY44837.1	flagellated fungi specific	0.359833	0.133486	0	0	0	0	3.28275	0.631723
ORY49603.1	flagellated fungi specific	1.33465	0.368223	0.397719	0.14542	42.8972	1.64244	29.4147	1.48308		ORY36922.1	flagellated fungi specific	1.16595	0.335649	0.044373	0.0188556	0.47077	0.167545	53.5171	1.73653
ORY53898.1	flagellated fungi specific	1.33751	0.368754	5.45097	0.809625	2.1	0.491362	11.877	1.10981		ORY43994.1	flagellated fungi specific	14.7778	1.19805	0.054189	0.0229185	0.0936323	0.0388713	727.413	2.86238
ORY52009.1	flagellated fungi specific	1.35442	0.371884	1.71556	0.433859	1.80113	0.447333	19.3422	1.3084		ORY30459.1	flagellated fungi specific	2.81041	0.580972	0	0	0.244073	0.0948459	125.985	2.10375
ORY51785.1	flagellated fungi specific	1.57068	0.410048	1.2016	0.342739	1.80135	0.447368	67.4764	1.83554		ORY51463.1	flagellated fungi specific	11.5127	1.09735	12.8207	1.14053	3.53977	0.657034	19.3043	1.30759
ORY45507.1	flagellated fungi specific	1.71826	0.434291	14.3773	1.18688	11.4239	1.09426	21.2636	1.3476		ORY51568.1	flagellated fungi specific	9.81762	1.03413	0	0	0.459091	0.164083	306.088	2.48726
ORY45299.1	flagellated fungi specific	1.87462	0.45858	0.252219	0.0976803	6.39214	0.86877	7.18752	0.913152		ORY33863.1	flagellated fungi specific	0.0759483	0.0317914	0.028048	0.0120134	3.35791	0.639278	5.61907	0.820797
ORY52357.1	flagellated fungi specific	2.50128	0.544227	1.86232	0.456719	2.51445	0.545858	20.3395	1.32918		ORY50249.1	flagellated fungi specific	0.257106	0.099372	0.054484	0.02304	5.13493	0.787809	8.31029	0.968963
ORY23327.1	flagellated fungi specific	2.54023	0.549031	0.288233	0.109994	0.35901	0.133223	8.31202	0.969044		ORY30955.1	flagellated fungi specific	6.07147	0.84951	2.5008	0.544167	3.35291	0.63878	2.80522	0.58038
ORY53477.1	flagellated fungi specific	2.76125	0.575332	3.00118	0.602189	7.09426	0.908177	24.3362	1.40374		ORY30456.1	flagellated fungi specific	15.5944	1.21996	0.192799	0.0765671	0.198953	0.0788022	636.329	2.80436
ORY51111.1	flagellated fungi specific	3.15438	0.618507	1.74739	0.43892	27.5168	1.4551	69.7182	1.84953		ORY37220.1	flagellated fungi specific	0.822739	0.260724	0.0416625	0.017727	4.63044	0.750542	30.3646	1.49644
ORY36497.1	flagellated fungi specific	3.67647	0.669918	0.316139	0.119302	7.60285	0.934643	10.4565	1.05905		ORY53898.1	flagellated fungi specific	1.6651	0.425714	0.52627	0.183631	1.58313	0.412146	12.4716	1.12942
ORY51463.1	flagellated fungi specific	3.80647	0.681826	8.49471	0.977482	2.49361	0.543274	3.42316	0.645733		ORY43481.1	flagellated fungi specific	7.25322	0.916624	0	0	0.410823	0.149472	256.691	2.4111
ORY24853.1	flagellated fungi specific	3.80863	0.682022	4.41984	0.733987	50.9203	1.71534	32.3339	1.52289		ORY52327.1	flagellated fungi specific	7.36383	0.922405	0.0202093	0.00868929	1.55438	0.407286	238.203	2.37877
ORY49932.1	flagellated fungi specific	3.85938	0.686581	0.4857	0.171931	1.94236	0.468696	9.14402	1.00621		ORY37941.1	flagellated fungi specific	0.553107	0.191201	0	0	0.584834	0.199984	29.0126	1.4773
ORY37952.1	flagellated fungi specific	4.15937	0.712597	5.84959	0.835664	4.07587	0.70551	5.05215	0.78191		ORY39989.1	flagellated fungi specific	2.00366	0.477651	0.083972	0.0350181	1.08472	0.319048	49.9972	1.70755
ORY38901.1	flagellated fungi specific	5.60333	0.819763	2.73338	0.572102	1.26858	0.355755	1.28261	0.358431		ORY51548.1	flagellated fungi specific	2.90809	0.591965	0	0	0.371907	0.137325	113.153	2.05749
ORY38905.1	flagellated fungi specific	6.09944	0.851224	2.948	0.596377	2.77345	0.576739	1.20112	0.342644		ORY39372.1	flagellated fungi specific	12.2303	1.12157	0.0774375	0.0323921	0.250686	0.0971482	465.242	2.66861
ORY51901.1	flagellated fungi specific	7.61232	0.93512	48.0231	1.6904	68.0101	1.83891	49.3944	1.70238		ORY51649.1	flagellated fungi specific	2.32516	0.521813	0	0	0.359633	0.133422	90.028	1.95918
ORY52361.1	flagellated fungi specific	7.7948	0.944226	0.0674683	0.028355	5.88164	0.837692	3.43196	0.646596		ORY52009.1	flagellated fungi specific	14.1148	1.1794	1.29914	0.361566	0.911411	0.281354	49.6073	1.70421
ORY40424.1	flagellated fungi specific	8.42517	0.974289	0.324816	0.122156	0.642859	0.2156	5.96294	0.842793		ORY38901.1	flagellated fungi specific	0.784669	0.251558	1.74971	0.439286	0.443507	0.159419	1.55474	0.407347
ORY50341.1	flagellated fungi specific	8.99289	0.999691	24.8353	1.41221	38.1861	1.59313	51.9119	1.72355		ORY38905.1	flagellated fungi specific	0.4576	0.163638	0.449555	0.161235	0.456042	0.163174	1.44571	0.388405
ORY49990.1	flagellated fungi specific	9.43606	1.01854	6.55586	0.878284	12.9645	1.14503	240.462	2.38285		ORY38908.1	flagellated fungi specific	2.20286	0.505537	1.59187	0.413614	4.09948	0.707526	4.84901	0.767082
ORY28911.1	flagellated fungi specific	15.8338	1.22618	24.3265	1.40358	50.2801	1.70995	59.501	1.78176		ORY39554.1	flagellated fungi specific	0.865306	0.27075	0.071215	0.0298766	0.899446	0.278627	30.6433	1.50028
ORY39627.1	flagellated fungi specific	17.0071	1.25544	4.12942	0.710068	3.83481	0.684379	4.14135	0.711077		ORY28911.1	flagellated fungi specific	5.92849	0.840639	5.16317	0.789804	8.08214	0.958188	31.4373	1.51104
ORY50422.1	flagellated fungi specific	17.4278	1.26547	0.556949	0.192274	5.47412	0.811181	18.8006	1.29668		ORY23189.1	flagellated fungi specific	5.17067	0.790333	0.010748	0.00464289	0.228299	0.0893041	128.123	2.111
ORY41347.1	flagellated fungi specific	23.5695	1.3904	1.9746	0.473428	5.25438	0.796184	9.78907	1.03298		ORY45333.1	flagellated fungi specific	1.39122	0.37862	0.059073	0.0249259	0.235983	0.0920125	69.0692	1.84553
ORY51555.1	flagellated fungi specific	32.6755	1.52731	0.561215	0.193463	0.658662	0.219758	8.77005	0.989897		ORY30446.1	flagellated fungi specific	3.06503	0.609064	0.214746	0.0844854	1.9933	0.47615	75.196	1.88193
ORY52335.1	flagellated fungi specific	39.106	1.60321	1.16975	0.33641	0.54138	0.18791	24.4326	1.40539		ORY37005.1	flagellated fungi specific	0.0602457	0.0254065	0	0	5.13816	0.788038	1.52859	0.402879
ORY34133.1	flagellated fungi specific	45.6507	1.66886	0.150375	0.0608393	0.262388	0.101193	0.481454	0.170688		ORY50090.1	flagellated fungi specific	2.38788	0.529928	0	0	0.350543	0.130508	88.1363	1.95005
ORY37612.1	not specific to flagelated fungi	0	0	0.070493	0.0295838	0.368442	0.136226	1.75045	0.439404		ORY37388.1	flagellated fungi specific	1.23358	0.349001	5.24816	0.795752	2.88325	0.589195	14.4888	1.19002
ORY39990.1	not specific to flagelated fungi	0	0	0.0590595	0.0249204	1.98999	0.475669	4.17026	0.713513		ORY45289.1	flagellated fungi specific	0.503403	0.177076	0.02499	0.0107196	4.12295	0.70952	31.7004	1.51455
ORY41032.1	not specific to flagelated fungi	0	0	0.124086	0.0507995	0.69251	0.228531	4.32531	0.726345		ORY31175.1	flagellated fungi specific	0.369899	0.136689	0	0	2.49941	0.543995	9.19886	1.00855
ORY46737.1	not specific to flagelated fungi	0	0	0.091868	0.0381701	0.270171	0.103862	1.23454	0.349187		ORY40115.1	flagellated fungi specific	0.429401	0.155154	0.0305117	0.0130529	3.64342	0.666838	19.4674	1.31106
ORY49777.1	not specific to flagelated fungi	0.006819	0.0029514	0.023423	0.0100552	3.95907	0.695401	3.33331	0.63682		ORY48280.1	flagellated fungi specific	0.18634	0.0742092	0.0544	0.0230054	0.294174	0.111993	5.72101	0.827434
ORY39597.1	not specific to flagelated fungi	0.009327	0.00403189	0.056376	0.0238185	14.6726	1.19514	6.97893	0.901945		ORY23327.1	flagellated fungi specific	48.3355	1.69316	0.446215	0.160233	0.768991	0.247726	16.0012	1.23048
ORY38770.1	not specific to flagelated fungi	0.009401	0.00406373	0.0326747	0.0139635	0.231719	0.0905115	1.53633	0.404205		ORY45507.1	flagellated fungi specific	8.74486	0.988776	3.15597	0.618673	6.85603	0.895203	8.73778	0.98846
ORY39412.1	not specific to flagelated fungi	0.009596	0.00414762	0.038202	0.0162819	5.94778	0.841846	2.78652	0.57824		ORY49990.1	flagellated fungi specific	283.814	2.45456	1.20107	0.342634	3.90012	0.690206	1009.14	3.00438
ORY42282.1	not specific to flagelated fungi	0.010485	0.00452987	0.161495	0.0650172	18.3146	1.28589	11.5205	1.09762		ORY52335.1	flagellated fungi specific	19.8734	1.31959	0.079555	0.0332448	0.0106275	0.00459111	26.5422	1.44
ORY40741.1	not specific to flagelated fungi	0.012544	0.0054139	0.249537	0.096749	9.91087	1.03786	2.71142	0.56954		ORY48838.1	flagellated fungi specific	4.52598	0.74241	3.02025	0.604253	27.8602	1.4603	9.84401	1.03519
ORY51518.1	not specific to flagelated fungi	0.013961	0.00602125	0.0196395	0.00844665	7.21395	0.914552	2.11945	0.494077		ORY49524.1	flagellated fungi specific	2.36269	0.526687	0.01748	0.00752588	0.099234	0.0410902	104.915	2.02496
ORY37208.1	not specific to flagelated fungi	0.0191525	0.00823917	0.0459563	0.0195136	0.153818	0.0621374	2.30725	0.519468		ORY47352.1	flagellated fungi specific	0.319521	0.120416	0.028421	0.0121709	6.93703	0.899658	4.356	0.72884
ORY44410.1	not specific to flagelated fungi	0.019293	0.00829904	0.087856	0.0365714	0.097477	0.0403954	1.83883	0.453139		ORY49888.1	flagellated fungi specific	0.463082	0.165269	0.193467	0.0768104	0.240463	0.0935838	21.3267	1.34882
ORY45929.1	not specific to flagelated fungi	0.0212195	0.0091191	0.239976	0.0934132	5.71218	0.826864	10.8663	1.07431		ORY48585.1	flagellated fungi specific	1.13054	0.32849	0.0381083	0.0162427	1.59195	0.413627	43.8403	1.65167
ORY50863.1	not specific to flagelated fungi	0.0222035	0.00953736	0.123018	0.0503867	28.1152	1.46412	14.144	1.18024		ORY41388.1	flagellated fungi specific	4.28137	0.722747	0.240737	0.0936796	3.70435	0.6725	157.125	2.199
ORY23910.1	not specific to flagelated fungi	0.022643	0.00972405	0.010748	0.00464289	0.363704	0.13472	1.30607	0.362873		ORY42833.1	not specific to flagelated fungi	0.406329	0.148087	0	0	0.325389	0.122343	14.8147	1.19906
ORY45364.1	not specific to flagelated fungi	0.0275907	0.0118202	2.03256	0.481809	2.94516	0.596064	4.91351	0.771846		ORY48247.1	not specific to flagelated fungi	7.18636	0.913091	4.47312	0.738235	4.38414	0.731116	7.2637	0.917175
ORY43377.1	not specific to flagelated fungi	0.027634	0.0118385	0.025682	0.0110127	3.78747	0.680106	1.97456	0.473422		ORY49507.1	not specific to flagelated fungi	2.77165	0.576532	12.3444	1.1253	3.59256	0.662055	4.1719	0.71365
ORY48623.1	not specific to flagelated fungi	0.028507	0.0122073	0.062511	0.0263334	9.35934	1.01533	21.6895	1.35582		ORY49508.1	not specific to flagelated fungi	3.03334	0.605665	10.5269	1.06171	1.17056	0.336572	30.9848	1.50494
ORY43822.1	not specific to flagelated fungi	0.028914	0.0123791	0.104141	0.0430247	5.01964	0.779571	2.92734	0.594098		ORY49517.1	not specific to flagelated fungi	5.30154	0.799446	10.6376	1.06587	4.51622	0.741642	4.98712	0.777218
ORY49019.1	not specific to flagelated fungi	0.029934	0.0128094	0.027911	0.0119555	2.78312	0.57785	5.55316	0.816451		ORY37781.1	not specific to flagelated fungi	5.46114	0.810309	0.674647	0.223923	0.485748	0.171945	2.19674	0.504708
ORY48207.1	not specific to flagelated fungi	0.030261	0.0129473	0.245523	0.0953516	4.60781	0.748794	8.31613	0.969236		ORY37784.1	not specific to flagelated fungi	1.37882	0.376362	0.0782373	0.0327144	1.956	0.470704	0.651887	0.21798
ORY51370.1	not specific to flagelated fungi	0.0306467	0.0131098	0.106635	0.0440046	6.75215	0.889422	2.23283	0.509583		ORY42819.1	not specific to flagelated fungi	53.1955	1.73396	0.58261	0.199374	258.021	2.41333	255.149	2.40849
ORY37909.1	not specific to flagelated fungi	0.032496	0.0138884	0.434725	0.156769	11.8869	1.11015	1.54796	0.406193		ORY44480.1	not specific to flagelated fungi	28.3977	1.46831	0.636366	0.21388	130.263	2.11814	122.651	2.0922
ORY41724.1	not specific to flagelated fungi	0.036625	0.0156217	0.107059	0.0441706	0.640948	0.215095	1.58017	0.411648		ORY49450.1	not specific to flagelated fungi	18.7833	1.2963	2.0884	0.489733	69.1039	1.84574	34.697	1.55263
ORY34530.1	not specific to flagelated fungi	0.0374553	0.0159694	0.179012	0.0715183	0.202685	0.0801519	1.78162	0.444298		ORY49604.1	not specific to flagelated fungi	580.507	2.76455	7.81079	0.945015	2102.67	3.32298	1435.01	3.15716
ORY51002.1	not specific to flagelated fungi	0.0387147	0.0164963	0.164948	0.0663067	1.47356	0.393322	4.81522	0.764567		ORY52685.1	not specific to flagelated fungi	0.824581	0.261163	8.00036	0.95426	39.4904	1.60735	30.741	1.50162
ORY43372.1	not specific to flagelated fungi	0.040202	0.0171177	0.150153	0.0607555	1.93859	0.468139	4.93521	0.773436		ORY29887.1	not specific to flagelated fungi	12.0243	1.11475	7.87631	0.948233	47.2843	1.68381	16.139	1.23399
ORY36918.1	not specific to flagelated fungi	0.0430225	0.0182937	0.32302	0.121566	1.22433	0.347199	7.83696	0.946303		ORY43008.1	not specific to flagelated fungi	119.625	2.08144	91.5241	1.96625	166.578	2.22422	365.26	2.56379
ORY44228.1	not specific to flagelated fungi	0.043346	0.0184284	0.39995	0.146113	1.48237	0.394867	3.30394	0.633866		ORY44359.1	not specific to flagelated fungi	370.346	2.56978	299.051	2.4772	614.847	2.78947	554.656	2.74481
ORY29236.1	not specific to flagelated fungi	0.0463075	0.0196593	0.064829	0.0272799	0.859872	0.269483	2.34564	0.52448		ORY44410.1	not specific to flagelated fungi	0.0680107	0.0285756	0.306337	0.116055	0.105413	0.0435244	2.90841	0.592
ORY46953.1	not specific to flagelated fungi	0.048259	0.0204686	0.119679	0.0490935	23.5458	1.38998	5.73805	0.828534		ORY44411.1	not specific to flagelated fungi	0.759191	0.245313	0.18111	0.0722902	0.0225425	0.00968137	13.943	1.17444
ORY37942.1	not specific to flagelated fungi	0.050072	0.0212191	3.07635	0.610272	6.32138	0.864593	5.07087	0.783251		ORY51253.1	not specific to flagelated fungi	4.57726	0.746421	0.074079	0.0310362	5.2382	0.795059	205.735	2.31541
ORY30095.1	not specific to flagelated fungi	0.0503695	0.0213421	0.123265	0.0504821	0.125854	0.0514821	3.43008	0.646412		ORY30453.1	not specific to flagelated fungi	11.9205	1.11128	12.326	1.1247	16.01	1.2307	18.8246	1.2972
ORY36676.1	not specific to flagelated fungi	0.0516275	0.0218619	0.028504	0.012206	1.02243	0.305873	2.78662	0.578251		ORY49920.1	not specific to flagelated fungi	0.427541	0.154589	0.0659587	0.0277404	0.028756	0.0123124	12.6732	1.13587
ORY50769.1	not specific to flagelated fungi	0.051807	0.0219361	0.296185	0.112667	20.4312	1.33105	9.49524	1.02099		ORY33255.1	not specific to flagelated fungi	5.30611	0.799762	5.00795	0.778727	56.5258	1.75986	28.9219	1.47599
ORY50770.1	not specific to flagelated fungi	0.05217	0.0220859	0.06321	0.0266191	7.02631	0.904516	1.58512	0.412481		ORY37691.1	not specific to flagelated fungi	1.86324	0.456858	0	0	1.9788	0.474041	96.8838	1.99071
ORY49920.1	not specific to flagelated fungi	0.0531467	0.0224889	0.252496	0.0977765	1.26144	0.354385	3.48423	0.651688		ORY43082.1	not specific to flagelated fungi	1531.5	3.1854	1489.23	3.17325	2105.01	3.32346	3175.17	3.5019
ORY47863.1	not specific to flagelated fungi	0.0533873	0.0225881	0.111404	0.0458721	1.8717	0.458139	3.83982	0.684829		ORY43372.1	not specific to flagelated fungi	2.09822	0.491112	0.680173	0.225354	0.256193	0.0990563	76.915	1.89162
ORY22403.1	not specific to flagelated fungi	0.053576	0.0226659	0.0242747	0.0104164	0.284132	0.10861	1.28265	0.35844		ORY47818.1	not specific to flagelated fungi	11.5182	1.09754	43.0192	1.64364	103.215	2.01793	65.394	1.82213
ORY42833.1	not specific to flagelated fungi	0.053646	0.0226947	0.023812	0.0102202	3.13504	0.61648	2.11761	0.493822		ORY49838.1	not specific to flagelated fungi	272.344	2.43671	266.05	2.42659	575.143	2.76053	540.015	2.73321
ORY45273.1	not specific to flagelated fungi	0.054581	0.0230799	0.0226415	0.00972341	13.9783	1.17546	1.7647	0.441648		ORY53222.1	not specific to flagelated fungi	104.014	2.02125	35.9608	1.56774	189.242	2.27931	187.881	2.27619
ORY29233.1	not specific to flagelated fungi	0.059445	0.0250784	0.000257	0.000111599	1.26828	0.355697	1.09414	0.321006		ORY47393.1	not specific to flagelated fungi	163.229	2.21545	14.1816	1.18132	302.019	2.48147	1033.04	3.01454
ORY36627.1	not specific to flagelated fungi	0.059562	0.0251264	0.00927533	0.00400966	0.0487493	0.0206717	1.02433	0.306282		ORY49126.1	not specific to flagelated fungi	45.9861	1.67197	39.368	1.60604	36.407	1.57295	15.809	1.22554
ORY39373.1	not specific to flagelated fungi	0.059647	0.0251612	0.217716	0.085546	10.8147	1.07242	5.71277	0.826901		ORY28706.1	not specific to flagelated fungi	3.30534	0.634007	0.201194	0.0796133	5.28522	0.79832	7.80036	0.944501
ORY48229.1	not specific to flagelated fungi	0.0643117	0.0270688	0.125829	0.0514726	1.60128	0.415187	3.32627	0.636113		ORY38174.1	not specific to flagelated fungi	8.02798	0.955591	0.309703	0.117173	89.9386	1.95875	122.511	2.09171
ORY41899.1	not specific to flagelated fungi	0.066256	0.0278615	0.302423	0.114752	24.7368	1.41055	35.1145	1.55768		ORY46783.1	not specific to flagelated fungi	4.01613	0.700369	0.246721	0.0957694	7.33562	0.920938	8.45574	0.975695
ORY36015.1	not specific to flagelated fungi	0.0664005	0.0279203	0.292003	0.111264	1.15862	0.334177	2.13883	0.496767		ORY50416.1	not specific to flagelated fungi	3.73654	0.675461	1.16398	0.335253	5.57308	0.817769	3.84018	0.684861
ORY35272.1	not specific to flagelated fungi	0.0669927	0.0281614	0.120358	0.0493567	0.63475	0.213451	1.85614	0.455779		ORY51606.1	not specific to flagelated fungi	0.431937	0.155924	0.57436	0.197104	0.63637	0.213882	1.31079	0.36376
ORY47297.1	not specific to flagelated fungi	0.067006	0.0281669	0.046796	0.0198621	2.39112	0.530343	3.54403	0.657441		ORY39553.1	not specific to flagelated fungi	0.130609	0.0533126	0.100795	0.0417064	5.72138	0.827458	9.91404	1.03799
ORY39122.1	not specific to flagelated fungi	0.0677555	0.0284718	0.070347	0.0295246	0.283419	0.108369	1.86565	0.457223		ORY32409.1	not specific to flagelated fungi	2748.73	3.43929	2986.28	3.47528	1929.42	3.28565	1066.54	3.02838
ORY38618.1	not specific to flagelated fungi	0.067975	0.0285611	0.0898157	0.037353	3.9929	0.698353	5.57679	0.818014		ORY27861.1	not specific to flagelated fungi	7.4031	0.924439	0.697673	0.229854	15.9177	1.22834	7.18668	0.913108
ORY30300.1	not specific to flagelated fungi	0.069486	0.0291751	0.0595683	0.025129	1.42562	0.384823	3.11039	0.613883		ORY27862.1	not specific to flagelated fungi	11.8664	1.10946	5.74221	0.828802	18.1578	1.28235	17.7581	1.27319
ORY35255.1	not specific to flagelated fungi	0.0702795	0.0294972	0.0831663	0.0346952	0.28626	0.109329	2.47488	0.54094		ORY32443.1	not specific to flagelated fungi	27.6909	1.45774	9.12699	1.00548	23.9499	1.39707	23.6778	1.39231
ORY44796.1	not specific to flagelated fungi	0.0705785	0.0296185	0.07017	0.0294528	6.71354	0.887254	1.55677	0.407692		ORY32444.1	not specific to flagelated fungi	0.747327	0.242374	0.0767167	0.0321014	1.14782	0.331998	0.446807	0.160411
ORY37767.1	not specific to flagelated fungi	0.0712723	0.0298999	0.375408	0.138432	3.584	0.661245	4.03336	0.701858		ORY48212.1	not specific to flagelated fungi	18.5585	1.29133	0	0	0.031427	0.0134385	221.904	2.34812
ORY44411.1	not specific to flagelated fungi	0.072718	0.0304856	0.131334	0.0535907	0.110722	0.0456052	4.62276	0.74995		ORY51128.1	not specific to flagelated fungi	4.41096	0.733274	0.0258883	0.0111001	0.240541	0.093611	179.006	2.25529
ORY21585.1	not specific to flagelated fungi	0.0781757	0.0326895	1.64486	0.422402	2.32336	0.521578	1.97693	0.473769		ORY51370.1	not specific to flagelated fungi	0.134221	0.0546976	0.041534	0.0176735	1.78682	0.445109	5.15482	0.789215
ORY43819.1	not specific to flagelated fungi	0.083801	0.0349495	0.273776	0.105093	4.60674	0.74871	15.5123	1.21781		ORY46350.1	not specific to flagelated fungi	0	0	0.000211	9.16265e-05	0	0	0.40846	0.148744
ORY38766.1	not specific to flagelated fungi	0.0845405	0.0352458	0.849397	0.26703	0.284676	0.108794	5.06959	0.783159		ORY26436.1	not specific to flagelated fungi	0.680536	0.225448	0.602432	0.20478	4.32488	0.72631	2.50902	0.545185
ORY38840.1	not specific to flagelated fungi	0.0878373	0.036564	0.580774	0.19887	30.9218	1.50409	13.159	1.15103		ORY29422.1	not specific to flagelated fungi	1.21233	0.344851	0.831812	0.262881	6.43541	0.871305	3.35106	0.638595
ORY46935.1	not specific to flagelated fungi	0.0883173	0.0367555	0.403834	0.147316	9.32557	1.01391	11.1616	1.08499		ORY30091.1	not specific to flagelated fungi	1.70077	0.431487	1.18912	0.340269	4.49253	0.739772	2.48353	0.542019
ORY39008.1	not specific to flagelated fungi	0.090187	0.037501	0.112859	0.0464403	35.2067	1.55879	7.17471	0.912473		ORY37699.1	not specific to flagelated fungi	1.9144	0.464548	0.676551	0.224417	6.51353	0.875844	3.0245	0.604712
ORY26011.1	not specific to flagelated fungi	0.0918907	0.0381792	0.131459	0.0536387	6.54116	0.877438	4.87914	0.769314		ORY40741.1	not specific to flagelated fungi	0.438425	0.157887	0.0947945	0.0393326	2.77938	0.577421	22.0489	1.36265
ORY35217.1	not specific to flagelated fungi	0.0928663	0.038567	0.0821663	0.034294	6.48584	0.874241	4.28378	0.722945		ORY51456.1	not specific to flagelated fungi	7.7862	0.943801	2.2006	0.505231	83.2634	1.92564	156.994	2.19864
ORY42033.1	not specific to flagelated fungi	0.0932687	0.0387269	0.124942	0.0511301	7.27554	0.917797	5.91371	0.839711		ORY52010.1	not specific to flagelated fungi	11.9556	1.11246	1.86057	0.456452	214.731	2.33391	146.533	2.16889
ORY53119.1	not specific to flagelated fungi	0.0932853	0.0387335	0.195216	0.0774465	5.19508	0.792047	14.7858	1.19827		ORY36183.1	not specific to flagelated fungi	37.3388	1.58364	0.26603	0.102444	9.46003	1.01953	1457.71	3.16397
ORY34400.1	not specific to flagelated fungi	0.0945225	0.0392247	0.0367603	0.0156784	0.04855	0.0205891	1.26038	0.354182		ORY52443.1	not specific to flagelated fungi	6.10884	0.851799	10.4428	1.05853	3.59748	0.66252	9.05807	1.00251
ORY36506.1	not specific to flagelated fungi	0.094786	0.0393292	0.038752	0.0165119	0.136995	0.0557586	0.897817	0.278254		ORY36360.1	not specific to flagelated fungi	3.51931	0.655072	0.257872	0.0996366	11.447	1.09506	20.7013	1.33649
ORY50750.1	not specific to flagelated fungi	0.100062	0.0414172	1.39421	0.379162	19.9065	1.32028	4.75247	0.759855		ORY39971.1	not specific to flagelated fungi	21.1632	1.34563	10.9327	1.07674	63.9096	1.81231	27.6414	1.45699
ORY48286.1	not specific to flagelated fungi	0.104547	0.0431842	0.134699	0.0548807	11.3597	1.09201	3.3677	0.640253		ORY49554.1	not specific to flagelated fungi	4.02207	0.700883	4.02351	0.701007	11.8026	1.1073	4.69955	0.75584
ORY51445.1	not specific to flagelated fungi	0.10738	0.0442965	0.0600583	0.0253298	11.3741	1.09251	5.16999	0.790284		ORY52476.1	not specific to flagelated fungi	7.36987	0.922718	3.83085	0.684023	28.8747	1.4753	5.14691	0.788657
ORY26436.1	not specific to flagelated fungi	0.10854	0.0447512	1.33225	0.367775	5.02686	0.780091	6.32554	0.864839		ORY34400.1	not specific to flagelated fungi	0.946375	0.289227	0	0	0.146067	0.0592101	3.29382	0.632844
ORY23185.1	not specific to flagelated fungi	0.109282	0.0450418	5.67743	0.82461	10.028	1.0425	10.0076	1.04169		ORY40644.1	not specific to flagelated fungi	0.500067	0.176111	0	0	0.254032	0.0983084	2.40316	0.531882
ORY36860.1	not specific to flagelated fungi	0.109374	0.0450781	0.76963	0.247883	17.5414	1.26814	16.8492	1.25162		ORY44202.1	not specific to flagelated fungi	21.3555	1.34939	53.1432	1.73354	102.211	2.01372	167.379	2.22629
ORY45359.1	not specific to flagelated fungi	0.11072	0.0456046	1.25383	0.35292	4.79928	0.763374	8.50976	0.97817		ORY49562.1	not specific to flagelated fungi	13.8891	1.17287	0.02328	0.00999449	0.264042	0.101762	106.3	2.0306
ORY44824.1	not specific to flagelated fungi	0.112113	0.046149	0.176385	0.0705494	63.3443	1.80851	42.1032	1.63451		ORY26011.1	not specific to flagelated fungi	0.344441	0.128542	0.09228	0.038334	0.746364	0.242135	20.3688	1.32978
ORY50966.1	not specific to flagelated fungi	0.114655	0.0471406	0.135065	0.0550209	0.785488	0.251757	10.3784	1.05608		ORY32404.1	not specific to flagelated fungi	2.80907	0.580819	1.14629	0.331688	7.23131	0.915469	3.39991	0.643444
ORY22819.1	not specific to flagelated fungi	0.116542	0.0478749	0.384797	0.141386	2.49847	0.543879	2.98469	0.600395		ORY35217.1	not specific to flagelated fungi	0.179501	0.0716982	0.0149505	0.00644486	0.312266	0.118022	14.3787	1.18692
ORY52685.1	not specific to flagelated fungi	0.11923	0.0489193	0.446746	0.160392	58.6041	1.77528	10.699	1.06815		ORY43819.1	not specific to flagelated fungi	0.920732	0.283467	0.008572	0.00370691	0.164184	0.0660218	77.4355	1.89451
ORY37691.1	not specific to flagelated fungi	0.119622	0.0490716	0.468574	0.166896	36.752	1.57694	26.1674	1.43405		ORY41334.1	not specific to flagelated fungi	4.79558	0.763097	0.064323	0.0270734	0.353098	0.131329	252.21	2.40348
ORY40420.1	not specific to flagelated fungi	0.122272	0.050098	0.15796	0.0636936	5.5111	0.813655	3.81215	0.682339		ORY31173.1	not specific to flagelated fungi	1.86481	0.457096	0.252795	0.0978799	0.848403	0.266797	80.6811	1.91212
ORY39553.1	not specific to flagelated fungi	0.123347	0.0505141	0.133782	0.0545297	20.0186	1.3226	6.78173	0.891076		ORY48490.1	not specific to flagelated fungi	19.4206	1.31007	4.27225	0.721996	19.004	1.30112	28.1779	1.46505
ORY47827.1	not specific to flagelated fungi	0.123601	0.050612	2.04202	0.483163	8.49604	0.977543	7.70446	0.939742		ORY37477.1	not specific to flagelated fungi	38.4478	1.59602	46.8278	1.67968	42.4775	1.63826	12.8231	1.14061
ORY40644.1	not specific to flagelated fungi	0.126198	0.0516148	0.104461	0.0431503	0.452848	0.16222	3.81404	0.68251		ORY38117.1	not specific to flagelated fungi	62.7642	1.80458	52.586	1.72905	9.06228	1.0027	19.96	1.32139
ORY30096.1	not specific to flagelated fungi	0.126501	0.0517316	0.159054	0.0641038	0.324025	0.121896	5.05667	0.782234		ORY39068.1	not specific to flagelated fungi	4.79646	0.763163	1.58581	0.412596	12.2185	1.12118	13.8202	1.17085
ORY44103.1	not specific to flagelated fungi	0.134401	0.0547667	0.0898723	0.0373756	0.262703	0.101301	3.56142	0.6591		ORY50397.1	not specific to flagelated fungi	24.4501	1.40569	3.53779	0.656845	10.4579	1.05911	2.38053	0.528984
ORY30132.1	not specific to flagelated fungi	0.14124	0.0573769	0	0	0.170843	0.0684985	1.00542	0.302205		ORY45929.1	not specific to flagelated fungi	0.458775	0.163988	0.066098	0.0277971	0.180157	0.0719399	34.7469	1.55324
ORY30926.1	not specific to flagelated fungi	0.141368	0.0574255	0.024353	0.0104496	4.13915	0.710891	2.2183	0.507626		ORY50694.1	not specific to flagelated fungi	62.9373	1.80575	67.723	1.8371	113.807	2.05997	29.0627	1.47803
ORY37298.1	not specific to flagelated fungi	0.150199	0.0607728	0.454416	0.162689	1.41664	0.383212	4.91648	0.772063		ORY23897.1	not specific to flagelated fungi	1.53113	0.403314	0.180368	0.0720175	0.264462	0.101906	71.411	1.8598
ORY38190.1	not specific to flagelated fungi	0.153528	0.062028	0.149523	0.0605175	2.87554	0.588332	16.1072	1.23318		ORY39116.1	not specific to flagelated fungi	385.267	2.58689	44.3952	1.65701	1619.42	3.20963	6271.24	3.79742
ORY52066.1	not specific to flagelated fungi	0.15643	0.0631195	0.160538	0.0646595	10.6286	1.06553	5.97947	0.843822		ORY43957.1	not specific to flagelated fungi	10.5251	1.06165	0.794268	0.253887	0.734633	0.239208	430.066	2.63454
ORY40650.1	not specific to flagelated fungi	0.171427	0.0687152	0.194994	0.0773658	0.515415	0.180531	1.56901	0.409766		ORY38141.1	not specific to flagelated fungi	3.5908	0.661888	2.41168	0.532969	10.2588	1.05149	3.30969	0.634446
ORY29231.1	not specific to flagelated fungi	0.171893	0.0688878	0.0897537	0.0373283	1.59514	0.414161	3.9188	0.691859		ORY51002.1	not specific to flagelated fungi	0.919855	0.283268	0.00630467	0.00272949	0.0384863	0.0164008	37.4744	1.58517
ORY40437.1	not specific to flagelated fungi	0.177452	0.0709433	0.346906	0.129337	43.1513	1.64494	24.1647	1.40079		ORY51280.1	not specific to flagelated fungi	52.6916	1.72991	6.13379	0.85332	118.721	2.07817	950.086	2.97822
ORY38527.1	not specific to flagelated fungi	0.178202	0.0712196	0.377235	0.139008	2.79197	0.578865	8.80443	0.991422		ORY39863.1	not specific to flagelated fungi	6.18676	0.856533	0	0	1.08212	0.318506	244.247	2.3896
ORY40972.1	not specific to flagelated fungi	0.183449	0.0731494	1.94724	0.469415	2.23208	0.509482	4.25391	0.720483		ORY52506.1	not specific to flagelated fungi	17.2425	1.26108	4.93772	0.77362	54.0284	1.74059	183.989	2.26715
ORY51007.1	not specific to flagelated fungi	0.184842	0.0736604	10.3513	1.05505	22.6523	1.37387	11.3696	1.09235		ORY49198.1	not specific to flagelated fungi	2.6465	0.561876	0	0	0.287757	0.109834	83.4632	1.92667
ORY40245.1	not specific to flagelated fungi	0.18732	0.0745678	1.65852	0.42464	10.1737	1.0482	9.091	1.00393		ORY45273.1	not specific to flagelated fungi	0.12083	0.0495397	0.0491397	0.0208333	2.80404	0.580245	7.07728	0.907265
ORY30465.1	not specific to flagelated fungi	0.188041	0.0748314	1.56203	0.408584	4.78492	0.762297	5.8998	0.838836		ORY39412.1	not specific to flagelated fungi	0.129111	0.0527366	0.005547	0.00240237	0.715233	0.234323	6.3813	0.868133
ORY41051.1	not specific to flagelated fungi	0.19902	0.0788263	0.38206	0.140527	1.93979	0.468316	16.858	1.25183		ORY37909.1	not specific to flagelated fungi	0.533194	0.185597	0.055072	0.0232821	3.71518	0.673498	24.8713	1.41282
ORY52480.1	not specific to flagelated fungi	0.200262	0.0792759	1.1658	0.335619	14.4389	1.18862	7.8231	0.945621		ORY46953.1	not specific to flagelated fungi	0.42315	0.153251	0.025679	0.0110115	3.56526	0.659466	12.3375	1.12508
ORY41399.1	not specific to flagelated fungi	0.208686	0.0823135	0.446671	0.16037	5.81214	0.833284	12.3339	1.12496		ORY42578.1	not specific to flagelated fungi	8.95439	0.998015	0.460103	0.164384	11.3719	1.09244	42.8005	1.64148
ORY39863.1	not specific to flagelated fungi	0.209102	0.0824631	0.811458	0.258028	10.4142	1.05745	19.9787	1.32178		ORY48286.1	not specific to flagelated fungi	0.0443343	0.0188396	0.0821065	0.03427	2.41701	0.533646	4.6675	0.753392
ORY48270.1	not specific to flagelated fungi	0.209408	0.082573	2.83585	0.583861	2.01346	0.479065	3.4687	0.650181		ORY50770.1	not specific to flagelated fungi	0.170571	0.0683978	0.004589	0.00198842	0.927258	0.28494	5.28796	0.79851
ORY38424.1	not specific to flagelated fungi	0.209629	0.0826521	2.71211	0.569621	45.3435	1.66599	19.3997	1.30962		ORY39008.1	not specific to flagelated fungi	0.642768	0.215576	0.153045	0.0618464	4.41851	0.73388	26.748	1.44323
ORY52921.1	not specific to flagelated fungi	0.210462	0.082951	0.149379	0.0604634	80.0499	1.90875	38.2677	1.59404		ORY46947.1	not specific to flagelated fungi	0.200229	0.0792641	0.0422603	0.0179762	5.05256	0.781939	13.8769	1.17251
ORY39985.1	not specific to flagelated fungi	0.214169	0.084279	0.540925	0.187782	1.2891	0.359665	15.943	1.22899		ORY51459.1	not specific to flagelated fungi	10.3289	1.05419	10.9646	1.0779	6.31765	0.864372	5.19785	0.792241
ORY52124.1	not specific to flagelated fungi	0.219441	0.0861608	0.816648	0.259271	9.79749	1.03332	26.3543	1.43703		ORY41592.1	not specific to flagelated fungi	6.62823	0.882424	3.6439	0.666883	25.0387	1.41562	25.362	1.42098
ORY49198.1	not specific to flagelated fungi	0.222199	0.0871421	0.257406	0.0994756	1.15562	0.333572	11.1728	1.08539		ORY29893.1	not specific to flagelated fungi	13.8104	1.17057	0.743859	0.241511	24.8865	1.41307	214.28	2.333
ORY52468.1	not specific to flagelated fungi	0.230595	0.0901151	0.787365	0.252213	3.09115	0.611845	2.90697	0.59184		ORY40418.1	not specific to flagelated fungi	6.97465	0.901712	7.24118	0.91599	14.0687	1.17807	14.6054	1.19327
ORY45896.1	not specific to flagelated fungi	0.233682	0.0912034	0.159238	0.0641725	0.431901	0.155913	1.17304	0.337069		ORY51553.1	not specific to flagelated fungi	1.52823	0.402817	0	0	0	0	0.923488	0.284089
ORY38616.1	not specific to flagelated fungi	0.242043	0.0941366	2.44588	0.5373	2.52987	0.547759	2.91782	0.593045		ORY52921.1	not specific to flagelated fungi	2.57469	0.553239	0.025647	0.0109979	3.16987	0.620123	134.014	2.13038
ORY43060.1	not specific to flagelated fungi	0.243783	0.0947448	1.07881	0.317815	98.5773	1.99816	48.0289	1.69045		ORY40429.1	not specific to flagelated fungi	22.0002	1.36173	17.1016	1.25772	27.9304	1.46135	17.4318	1.26557
ORY53130.1	not specific to flagelated fungi	0.254864	0.0985965	1.5034	0.39853	16.4463	1.2417	40.4744	1.61778		ORY22261.1	not specific to flagelated fungi	36.5485	1.57459	88.9141	1.95383	633.898	2.8027	485.071	2.6867
ORY41334.1	not specific to flagelated fungi	0.263978	0.10174	0.527571	0.184001	15.2146	1.20991	33.421	1.53682		ORY38116.1	not specific to flagelated fungi	1.56857	0.409691	18.775	1.29612	8.84908	0.993396	10.6228	1.06531
ORY37699.1	not specific to flagelated fungi	0.270473	0.103966	3.20583	0.623851	9.75781	1.03172	7.41153	0.924875		ORY42325.1	not specific to flagelated fungi	431.116	2.6356	646.894	2.8115	819.499	2.91408	184.318	2.26792
ORY38749.1	not specific to flagelated fungi	0.277445	0.106342	6.98409	0.902226	4.4211	0.734087	8.09454	0.958781		ORY44005.1	not specific to flagelated fungi	579.958	2.76414	690.953	2.84008	341.933	2.53521	83.4657	1.92668
ORY45309.1	not specific to flagelated fungi	0.279688	0.107104	1.03066	0.307638	6.31683	0.864323	6.93709	0.899661		ORY45594.1	not specific to flagelated fungi	9.01131	1.00049	19.1636	1.30457	192.907	2.28759	142.745	2.15759
ORY51320.1	not specific to flagelated fungi	0.281348	0.107667	0.354947	0.131922	2.10983	0.492736	4.73566	0.758583		ORY50849.1	not specific to flagelated fungi	0.35321	0.131365	0	0	0.645696	0.21635	2.30863	0.519649
ORY46947.1	not specific to flagelated fungi	0.284544	0.108749	0.149943	0.0606763	24.5085	1.40669	6.4676	0.873181		ORY37767.1	not specific to flagelated fungi	0.929189	0.285375	0.086003	0.035831	4.34774	0.72817	1.49212	0.396569
ORY43375.1	not specific to flagelated fungi	0.299758	0.113863	0.111837	0.046041	0.2331	0.0909983	5.01742	0.77941		ORY41899.1	not specific to flagelated fungi	1.34091	0.369385	0.074023	0.0310136	18.7978	1.29662	17.1336	1.25848
ORY39868.1	not specific to flagelated fungi	0.301799	0.114544	4.59186	0.747557	23.6464	1.39175	30.5644	1.4992		ORY42844.1	not specific to flagelated fungi	4.28764	0.723262	3.41235	0.644669	13.0646	1.14813	6.14128	0.853776
ORY38633.1	not specific to flagelated fungi	0.308038	0.11662	0.200583	0.0793923	0.133469	0.0544096	0.911497	0.281374		ORY47698.1	not specific to flagelated fungi	10.8915	1.07524	11.8331	1.10833	27.428	1.45375	15.423	1.21545
ORY39068.1	not specific to flagelated fungi	0.315358	0.119044	5.71737	0.827199	27.5062	1.45494	13.6822	1.16679		ORY51299.1	not specific to flagelated fungi	2.66481	0.564052	0.364497	0.134973	14.2136	1.18223	13.5414	1.16261
ORY29422.1	not specific to flagelated fungi	0.328226	0.123272	0.419264	0.152063	7.60391	0.934696	8.24665	0.965984		ORY52124.1	not specific to flagelated fungi	2.85753	0.58631	0.604232	0.205267	11.5582	1.09893	31.4064	1.51063
ORY52514.1	not specific to flagelated fungi	0.330997	0.124177	0.065424	0.0275225	1.00251	0.301575	3.761	0.677699		ORY49019.1	not specific to flagelated fungi	0.39602	0.144892	0.00113033	0.00049062	0.243007	0.0944737	17.8069	1.27432
ORY44801.1	not specific to flagelated fungi	0.332164	0.124558	1.54465	0.405628	4.15864	0.712536	4.08467	0.706263		ORY51880.1	not specific to flagelated fungi	2.43459	0.535875	3.06624	0.609193	2.98951	0.60092	9.51398	1.02177
ORY45709.1	not specific to flagelated fungi	0.338064	0.126477	0.769495	0.247849	414.077	2.61813	78.4738	1.90022		ORY24440.1	not specific to flagelated fungi	5.31009	0.800036	0.107033	0.0441606	7.72806	0.940918	11.7786	1.10648
ORY45302.1	not specific to flagelated fungi	0.343393	0.128203	0.445042	0.15988	1.23525	0.349326	1.70589	0.432311		ORY35996.1	not specific to flagelated fungi	3.69997	0.672095	0.106314	0.0438785	5.7367	0.828447	7.97401	0.952987
ORY52010.1	not specific to flagelated fungi	0.373406	0.137799	7.97595	0.95308	329.478	2.51914	146.91	2.17		ORY37602.1	not specific to flagelated fungi	2.49816	0.54384	0.124592	0.0509951	5.14257	0.78835	8.63879	0.984022
ORY50598.1	not specific to flagelated fungi	0.377055	0.138951	0	0	0.130893	0.0534216	1.39069	0.378524		ORY38766.1	not specific to flagelated fungi	0.335853	0.125759	0.00904333	0.00390982	0.0581343	0.0245408	6.74429	0.888981
ORY53826.1	not specific to flagelated fungi	0.385073	0.141473	2.69645	0.567785	23.5559	1.39016	11.49	1.09656		ORY38812.1	not specific to flagelated fungi	3.02212	0.604455	0	0	0.09509	0.0394498	4.49577	0.740029
ORY53671.1	not specific to flagelated fungi	0.40014	0.146172	18.2536	1.28451	62.1028	1.80005	43.6548	1.64987		ORY39039.1	not specific to flagelated fungi	4.72142	0.757504	2.62166	0.558908	2.67635	0.565417	3.22977	0.626317
ORY42566.1	not specific to flagelated fungi	0.408653	0.148804	0.569306	0.195708	10.4514	1.05886	9.22115	1.0095		ORY43142.1	not specific to flagelated fungi	19.3867	1.30935	15.1	1.20682	32.3756	1.52343	11.5369	1.09819
ORY36360.1	not specific to flagelated fungi	0.420413	0.152415	2.47612	0.541094	31.7421	1.51511	25.9374	1.43036		ORY43143.1	not specific to flagelated fungi	6.25317	0.860528	2.89961	0.591021	5.26447	0.796884	10.2457	1.05099
ORY37602.1	not specific to flagelated fungi	0.421004	0.152595	6.86105	0.89548	10.985	1.07864	11.3995	1.0934		ORY44002.1	not specific to flagelated fungi	4.10117	0.70767	0.308331	0.116717	0.731823	0.238504	15.4391	1.21588
ORY30091.1	not specific to flagelated fungi	0.432627	0.156133	2.99079	0.601059	8.36697	0.971599	7.30214	0.91919		ORY51865.1	not specific to flagelated fungi	8.19427	0.963517	12.9312	1.14399	12.3417	1.12521	7.34717	0.921539
ORY43957.1	not specific to flagelated fungi	0.438636	0.157951	1.76151	0.441146	9.72244	1.03029	25.847	1.4289		ORY33197.1	not specific to flagelated fungi	0.797077	0.254567	0.043988	0.0186955	0.12168	0.049869	1.11744	0.325811
ORY43818.1	not specific to flagelated fungi	0.447955	0.160755	0.374359	0.1381	20.3531	1.32946	15.0537	1.20558		ORY38190.1	not specific to flagelated fungi	1.34972	0.371016	0.041074	0.0174816	0.031131	0.0133138	62.2109	1.80079
ORY39086.1	not specific to flagelated fungi	0.450323	0.161465	11.1728	1.08539	23.6329	1.39151	7.88462	0.948639		ORY44103.1	not specific to flagelated fungi	1.32676	0.366752	0.343127	0.128117	0.0405323	0.0172556	9.90527	1.03764
ORY42844.1	not specific to flagelated fungi	0.450474	0.16151	9.06352	1.00275	27.2056	1.45034	32.2134	1.52131		ORY51518.1	not specific to flagelated fungi	0.0607663	0.0256197	0	0	5.97032	0.843253	1.60386	0.415617
ORY43143.1	not specific to flagelated fungi	0.459061	0.164073	8.14677	0.961268	6.79404	0.891763	16.396	1.24045		ORY44460.1	not specific to flagelated fungi	3.42177	0.645596	2.06118	0.485889	7.07929	0.907373	5.73073	0.828062
ORY45303.1	not specific to flagelated fungi	0.460246	0.164426	0.962268	0.292758	1.46329	0.391515	2.51427	0.545836		ORY44796.1	not specific to flagelated fungi	0.310281	0.117364	0.035025	0.0149508	2.88844	0.589775	9.91124	1.03787
ORY44919.1	not specific to flagelated fungi	0.464303	0.165631	6.64491	0.883373	23.6399	1.39164	26.3114	1.43634		ORY50769.1	not specific to flagelated fungi	0.045909	0.0194939	0	0	1.94688	0.469362	2.01412	0.479161
ORY45342.1	not specific to flagelated fungi	0.466705	0.166343	7.42259	0.925446	14.4395	1.18863	14.3179	1.1852		ORY30926.1	not specific to flagelated fungi	0.08781	0.036553	0.0553215	0.0233848	1.23243	0.348778	0.690746	0.228078
ORY23897.1	not specific to flagelated fungi	0.482475	0.170987	1.01905	0.305147	8.76085	0.989488	30.4818	1.49806		ORY43377.1	not specific to flagelated fungi	0.0118737	0.00512629	0.0171735	0.00739504	0.717697	0.234947	2.12996	0.495538
ORY27608.1	not specific to flagelated fungi	0.486549	0.172179	13.3945	1.1582	18.7879	1.2964	13.2718	1.15448		ORY27572.1	not specific to flagelated fungi	1.50664	0.399093	0.280862	0.107502	0	0	0.18734	0.0745753
ORY39267.1	not specific to flagelated fungi	0.488142	0.172644	2.438	0.536306	14.1489	1.18038	21.6498	1.35507		ORY29231.1	not specific to flagelated fungi	0.208955	0.0824101	0.134048	0.0546314	0.185127	0.0737648	1.02228	0.305842
ORY32444.1	not specific to flagelated fungi	0.490542	0.173344	3.54375	0.657414	10.7794	1.07112	10.013	1.0419		ORY29233.1	not specific to flagelated fungi	0.179588	0.0717305	0.046429	0.0197098	0.51531	0.180502	0.184499	0.0735346
ORY24440.1	not specific to flagelated fungi	0.500977	0.176374	5.48356	0.811814	10.759	1.07037	18.1553	1.28229		ORY35272.1	not specific to flagelated fungi	1.65991	0.424867	1.10055	0.322332	1.06	0.313867	0.141777	0.0575813
ORY48470.1	not specific to flagelated fungi	0.525764	0.183487	0.10653	0.0439632	1.39901	0.380031	5.94495	0.841669		ORY36627.1	not specific to flagelated fungi	0.629734	0.212117	0.161077	0.0648608	0.0229047	0.00983516	5.54153	0.815679
ORY39087.1	not specific to flagelated fungi	0.528615	0.184298	1.00291	0.301661	56.1565	1.75707	16.1577	1.23446		ORY43997.1	not specific to flagelated fungi	1.9178	0.465056	0.494195	0.174407	0.636997	0.214048	0.527044	0.183852
ORY48158.1	not specific to flagelated fungi	0.539912	0.187496	7.42099	0.925363	30.552	1.49903	11.8446	1.10872		ORY47635.1	not specific to flagelated fungi	4.44861	0.736286	1.32604	0.366617	9.04715	1.00204	2.39342	0.530637
ORY37499.1	not specific to flagelated fungi	0.542295	0.188168	15.1507	1.20819	35.5898	1.56336	23.764	1.39382		ORY48229.1	not specific to flagelated fungi	0.428269	0.15481	0.0411073	0.0174955	1.09041	0.320232	1.34316	0.369801
ORY28368.1	not specific to flagelated fungi	0.544152	0.18869	16.1158	1.2334	42.3714	1.6372	24.7962	1.41156		ORY51320.1	not specific to flagelated fungi	1.56295	0.40874	0.518556	0.181431	2.78155	0.57767	1.76186	0.441202
ORY38812.1	not specific to flagelated fungi	0.564585	0.194399	0.075632	0.0316637	0.121427	0.0497711	3.57107	0.660018		ORY48158.1	not specific to flagelated fungi	2.21341	0.506966	2.74675	0.573654	11.3322	1.09104	11.065	1.08153
ORY43997.1	not specific to flagelated fungi	0.585907	0.200278	4.16694	0.713233	2.42975	0.535263	3.13681	0.616666		ORY50863.1	not specific to flagelated fungi	1.01541	0.304363	0.017659	0.00760228	1.88297	0.459841	57.0736	1.76398
ORY49562.1	not specific to flagelated fungi	0.590346	0.201492	1.55611	0.40758	0.580099	0.198684	11.4742	1.09601		ORY39373.1	not specific to flagelated fungi	0.215359	0.0847047	0.019526	0.00839831	2.73331	0.572094	2.04607	0.48374
ORY48247.1	not specific to flagelated fungi	0.616544	0.208587	1.01066	0.303339	3.06141	0.608677	3.32885	0.636372		ORY53130.1	not specific to flagelated fungi	6.83969	0.894299	0.232202	0.0906819	4.84846	0.767042	294.894	2.47114
ORY35996.1	not specific to flagelated fungi	0.618305	0.20906	7.70895	0.939966	13.5613	1.1632	26.8827	1.44533		ORY26427.1	not specific to flagelated fungi	1.10858	0.323991	0.127497	0.0521155	0.038985	0.0166093	21.0604	1.34361
ORY39971.1	not specific to flagelated fungi	0.621747	0.209983	11.6344	1.10155	71.8066	1.86217	71.484	1.86024		ORY29413.1	not specific to flagelated fungi	6.26124	0.861011	0.293273	0.11169	0.154267	0.0623063	59.164	1.77934
ORY30453.1	not specific to flagelated fungi	0.634688	0.213435	16.3381	1.239	32.0421	1.51907	15.7392	1.22373		ORY51445.1	not specific to flagelated fungi	1.14543	0.331514	0	0	5.58656	0.818659	42.5823	1.63931
ORY49554.1	not specific to flagelated fungi	0.634975	0.213511	12.7611	1.13865	22.1285	1.36415	24.6753	1.40952		ORY41399.1	not specific to flagelated fungi	3.28452	0.631902	0.0376465	0.0160494	1.3998	0.380175	28.4968	1.46978
ORY51128.1	not specific to flagelated fungi	0.652482	0.218137	0.743939	0.241531	0.806691	0.256884	20.0255	1.32275		ORY45709.1	not specific to flagelated fungi	7.40196	0.924381	0.324609	0.122088	429.319	2.63379	276.411	2.44312
ORY51253.1	not specific to flagelated fungi	0.659865	0.220073	3.39919	0.643373	9.51673	1.02188	20.4049	1.33051		ORY48447.1	not specific to flagelated fungi	57.0842	1.76406	14.454	1.18904	192.529	2.28675	42.8564	1.64203
ORY46917.1	not specific to flagelated fungi	0.667971	0.222188	1.93832	0.468099	2.66245	0.563772	10.627	1.06547		ORY51530.1	not specific to flagelated fungi	0.0324307	0.0138609	0	0	0.082911	0.0345928	1.15123	0.332686
ORY37620.1	not specific to flagelated fungi	0.681262	0.225635	0.389699	0.142921	0.0813155	0.0339524	2.66188	0.563704		ORY37650.1	not specific to flagelated fungi	77.5688	1.89525	132.222	2.12458	649.447	2.81321	185.012	2.26954
ORY38437.1	not specific to flagelated fungi	0.691191	0.228193	0.772505	0.248587	15.7408	1.22378	45.3794	1.66633		ORY39606.1	not specific to flagelated fungi	80.1251	1.90916	126.372	2.10507	525.687	2.72155	171.345	2.2364
ORY36702.1	not specific to flagelated fungi	0.714601	0.234163	0.235181	0.0917306	2.10105	0.491508	3.39308	0.642769		ORY40436.1	not specific to flagelated fungi	52.8944	1.73154	97.8963	1.99518	595.804	2.77583	156.57	2.19747
ORY32404.1	not specific to flagelated fungi	0.717214	0.234825	3.14585	0.617614	17.7884	1.27389	15.4048	1.21497		ORY51883.1	not specific to flagelated fungi	76.6979	1.89041	118.326	2.07673	949.525	2.97796	264.028	2.42329
ORY40418.1	not specific to flagelated fungi	0.745628	0.241952	5.56343	0.817131	13.5285	1.16222	8.8892	0.995161		ORY37612.1	not specific to flagelated fungi	0.086692	0.0361065	0.019256	0.00828328	0.131617	0.0536997	5.99574	0.844833
ORY43873.1	not specific to flagelated fungi	0.765524	0.246874	6.78236	0.891111	15.0276	1.20487	20.714	1.33674		ORY47297.1	not specific to flagelated fungi	0.397881	0.14547	0.1991	0.0788554	0.177715	0.0710401	16.729	1.24868
ORY42578.1	not specific to flagelated fungi	0.773276	0.248776	8.6836	0.986037	22.7677	1.37599	39.9298	1.61204		ORY48207.1	not specific to flagelated fungi	0.853919	0.268091	0.012152	0.00524574	0.180503	0.0720671	31.4866	1.5117
ORY29893.1	not specific to flagelated fungi	0.779477	0.250292	15.5829	1.21966	79.7048	1.9069	63.5202	1.8097		ORY50966.1	not specific to flagelated fungi	1.79438	0.446285	0.043688	0.0185707	0.120206	0.0492981	55.7003	1.75359
ORY37784.1	not specific to flagelated fungi	0.784048	0.251406	0.758712	0.245195	2.85476	0.585997	8.87007	0.99432		ORY39087.1	not specific to flagelated fungi	3.85725	0.686391	0.303282	0.115038	46.6861	1.67839	52.645	1.72953
ORY49536.1	not specific to flagelated fungi	0.788454	0.252478	3.59276	0.662073	3.06677	0.60925	10.027	1.04246		ORY44824.1	not specific to flagelated fungi	2.54032	0.549042	0.95589	0.291344	42.1314	1.63479	20.4105	1.33063
ORY29413.1	not specific to flagelated fungi	0.810191	0.257724	0.195468	0.077538	0.554068	0.19147	5.10073	0.785382		ORY39597.1	not specific to flagelated fungi	0.037394	0.0159437	0	0	5.1024	0.785501	0.929293	0.285398
ORY38141.1	not specific to flagelated fungi	0.846468	0.266342	5.25984	0.796563	9.3804	1.01621	8.27917	0.967509		ORY45896.1	not specific to flagelated fungi	0.451406	0.161789	0.065182	0.0274238	0.520096	0.181871	2.49224	0.543105
ORY43129.1	not specific to flagelated fungi	0.846829	0.266427	1.13166	0.328718	10.0263	1.04243	8.03107	0.955739		ORY39990.1	not specific to flagelated fungi	0.135783	0.0552952	0	0	1.79493	0.446371	3.53891	0.656952
ORY48212.1	not specific to flagelated fungi	0.848732	0.266874	1.01459	0.304186	2.06012	0.485739	45.3297	1.66586		ORY40209.1	not specific to flagelated fungi	7.16961	0.912202	4.14799	0.711638	3.86361	0.686959	0.907944	0.280566
ORY51299.1	not specific to flagelated fungi	0.851017	0.26741	14.1611	1.18073	22.1629	1.36479	26.3	1.43616		ORY40420.1	not specific to flagelated fungi	0.229219	0.0896293	0	0	0.322597	0.121427	11.8967	1.11048
ORY45274.1	not specific to flagelated fungi	0.871866	0.272275	1.24041	0.350328	10.0881	1.04486	24.1826	1.4011		ORY40990.1	not specific to flagelated fungi	16.1752	1.2349	8.55453	0.980209	19.6007	1.31388	6.02468	0.846626
ORY40713.1	not specific to flagelated fungi	0.882267	0.274681	6.18204	0.856248	155.353	2.19411	146.862	2.16986		ORY41093.1	not specific to flagelated fungi	10.9845	1.07862	6.25076	0.860384	3.10162	0.612955	0.609925	0.206806
ORY46826.1	not specific to flagelated fungi	0.926836	0.284845	5.46393	0.810497	25.4662	1.42269	14.6086	1.19336		ORY43138.1	not specific to flagelated fungi	7.59417	0.934204	1.08444	0.31899	28.549	1.47054	59.2372	1.77986
ORY50849.1	not specific to flagelated fungi	0.945559	0.289044	0.158699	0.0639706	0.813796	0.258588	1.07125	0.316233		ORY44801.1	not specific to flagelated fungi	1.18774	0.339996	1.2506	0.352298	2.06747	0.486781	3.06736	0.609313
ORY26427.1	not specific to flagelated fungi	0.946373	0.289226	0.381747	0.140429	0.925253	0.284488	7.93489	0.951089		ORY48623.1	not specific to flagelated fungi	0.356651	0.132468	0	0	14.2727	1.18392	1.45755	0.390503
ORY29472.1	not specific to flagelated fungi	0.964943	0.29335	1.19474	0.341384	0.235226	0.0917464	1.85923	0.456249		ORY52703.1	not specific to flagelated fungi	2.14928	0.498212	5.15174	0.788998	4.54413	0.743833	1.26204	0.354501
ORY52476.1	not specific to flagelated fungi	0.973678	0.295276	15.6925	1.22252	32.5255	1.52537	31.5993	1.51321		ORY53008.1	not specific to flagelated fungi	17.5219	1.26769	6.71631	0.887409	5.05517	0.782126	2.72832	0.571513
ORY53132.1	not specific to flagelated fungi	0.987104	0.298221	18.5516	1.29118	87.9646	1.94922	37.3309	1.58355		ORY43818.1	not specific to flagelated fungi	4.45779	0.737017	0.16404	0.0659679	9.01761	1.00076	138.143	2.14346
ORY27861.1	not specific to flagelated fungi	1.01916	0.30517	4.04589	0.702938	8.89538	0.995432	12.1109	1.11763		ORY36018.1	not specific to flagelated fungi	14.5674	1.19222	16.3616	1.23959	0.240371	0.0935516	207.904	2.31995
ORY48183.1	not specific to flagelated fungi	1.03174	0.307868	13.0817	1.14865	51.0974	1.71682	35.3844	1.56092		ORY36205.1	not specific to flagelated fungi	3016.13	3.47959	3458.44	3.53901	3716.38	3.57024	1311.45	3.11808
ORY44480.1	not specific to flagelated fungi	1.08627	0.31937	25.2157	1.41856	115.591	2.06667	108.354	2.03883		ORY37052.1	not specific to flagelated fungi	216.597	2.33765	4.85159	0.767274	1578.53	3.19853	702.001	2.84696
ORY41248.1	not specific to flagelated fungi	1.12194	0.326734	7.88412	0.948614	32.1102	1.51996	24.235	1.402		ORY38616.1	not specific to flagelated fungi	0	0	0	0	0.482304	0.170937	0.109887	0.0452788
ORY52443.1	not specific to flagelated fungi	1.15734	0.333919	4.73874	0.758816	4.78186	0.762067	5.02356	0.779853		ORY39985.1	not specific to flagelated fungi	1.87934	0.459293	0.569849	0.195858	0.652328	0.218096	46.7161	1.67866
ORY33611.1	not specific to flagelated fungi	1.18033	0.338523	0.293373	0.111724	0.84136	0.265139	10.0324	1.04267		ORY28368.1	not specific to flagelated fungi	5.66003	0.823476	3.51022	0.654198	22.3673	1.36861	11.688	1.10339
ORY49517.1	not specific to flagelated fungi	1.19997	0.342417	10.5685	1.06328	8.36873	0.971681	6.75799	0.889749		ORY21585.1	not specific to flagelated fungi	0.244712	0.0950689	0.140593	0.0571307	0.971269	0.294746	0.865389	0.270769
ORY51911.1	not specific to flagelated fungi	1.20206	0.342829	12.606	1.13373	36.6871	1.57619	24.5512	1.40741		ORY27608.1	not specific to flagelated fungi	6.24857	0.860252	1.43977	0.387349	24.4952	1.40646	17.6647	1.27102
ORY38752.1	not specific to flagelated fungi	1.23842	0.349941	0.058215	0.0245739	0.0260065	0.0111501	9.16987	1.00732		ORY41032.1	not specific to flagelated fungi	0.298134	0.11332	0.000933	0.000405008	0	0	26.3405	1.43681
ORY51459.1	not specific to flagelated fungi	1.23914	0.350081	8.38835	0.972589	5.8672	0.83678	12.4172	1.12766		ORY47366.1	not specific to flagelated fungi	14.857	1.20022	0.979224	0.296495	56.8334	1.76218	22.1524	1.3646
ORY23317.1	not specific to flagelated fungi	1.26051	0.354206	16.8717	1.25216	45.0234	1.66298	13.5119	1.16172		ORY26455.1	not specific to flagelated fungi	121.563	2.08836	6.95394	0.900582	475.819	2.67835	96.3055	1.98814
ORY33255.1	not specific to flagelated fungi	1.28386	0.358669	12.9676	1.14512	59.9976	1.78531	27.3332	1.4523		ORY29443.1	not specific to flagelated fungi	45.9679	1.6718	2.98207	0.600109	226.21	2.35643	48.4373	1.69406
ORY41592.1	not specific to flagelated fungi	1.30758	0.363157	7.60599	0.934801	23.845	1.39524	17.402	1.26487		ORY23185.1	not specific to flagelated fungi	4.26358	0.721282	0.896715	0.278002	8.48608	0.977087	13.2561	1.154
ORY49450.1	not specific to flagelated fungi	1.3623	0.373335	15.7608	1.2243	75.8505	1.88565	44.7191	1.6601		ORY29472.1	not specific to flagelated fungi	1.32797	0.366977	6.99086	0.902594	2.18119	0.50259	1.12331	0.327013
ORY51880.1	not specific to flagelated fungi	1.41496	0.38291	8.66821	0.985346	8.56696	0.980774	18.3931	1.28765		ORY29939.1	not specific to flagelated fungi	2.95464	0.597106	1.91038	0.46395	2.98938	0.600906	0.753153	0.24382
ORY39277.1	not specific to flagelated fungi	1.46134	0.391172	68.1156	1.83958	194.215	2.29051	134.642	2.13239		ORY30095.1	not specific to flagelated fungi	0.481952	0.170834	0.057469	0.0242676	0.111536	0.0459235	9.80811	1.03375
ORY44857.1	not specific to flagelated fungi	1.63227	0.420331	4.96489	0.775602	5.90783	0.839342	6.78437	0.891224		ORY30096.1	not specific to flagelated fungi	0.750996	0.243285	0.066702	0.0280431	0.13562	0.0552332	21.9644	1.36106
ORY52506.1	not specific to flagelated fungi	1.64222	0.42197	25.2429	1.41901	96.8941	1.99076	72.9361	1.86886		ORY33611.1	not specific to flagelated fungi	2.02788	0.481139	0.216731	0.0851946	5.99311	0.84467	5.75011	0.829311
ORY23467.1	not specific to flagelated fungi	1.65253	0.423661	22.4338	1.36984	41.8057	1.6315	12.3666	1.12602		ORY36015.1	not specific to flagelated fungi	0.53116	0.18502	0.0149555	0.006447	0.0965687	0.0400358	14.4456	1.1888
ORY43138.1	not specific to flagelated fungi	1.79607	0.446547	13.1435	1.15056	53.4967	1.73637	62.799	1.80481		ORY36676.1	not specific to flagelated fungi	0.143777	0.0583415	0.018312	0.00788086	1.26127	0.354353	2.0156	0.479374
ORY50072.1	not specific to flagelated fungi	1.8793	0.459287	10.1848	1.04863	167.073	2.2255	190.775	2.28279		ORY37499.1	not specific to flagelated fungi	4.9207	0.772373	3.22747	0.626081	14.6101	1.1934	16.5329	1.24385
ORY51865.1	not specific to flagelated fungi	1.94934	0.469725	8.9461	0.997653	12.9366	1.14416	6.22144	0.858624		ORY38527.1	not specific to flagelated fungi	1.40194	0.380561	0.081771	0.0341353	4.11131	0.708532	0.878319	0.273769
ORY49507.1	not specific to flagelated fungi	2.04605	0.483737	5.62936	0.821472	7.36731	0.922586	16.1166	1.23342		ORY39122.1	not specific to flagelated fungi	0.516699	0.180899	0.038555	0.0164295	0.097135	0.0402601	27.878	1.46057
ORY44202.1	not specific to flagelated fungi	2.08467	0.489209	15.7157	1.22313	50.6906	1.71341	25.5837	1.42462		ORY40972.1	not specific to flagelated fungi	3.77528	0.678999	1.51132	0.399902	6.13824	0.853591	4.24531	0.719771
ORY50924.1	not specific to flagelated fungi	2.09068	0.490054	79.6974	1.90686	111.899	2.05269	50.3672	1.71069		ORY41724.1	not specific to flagelated fungi	0.140043	0.0569212	0	0	0.241453	0.0939304	1.20426	0.343263
ORY53010.1	not specific to flagelated fungi	2.16775	0.500751	42.1401	1.63488	146.871	2.16988	140.876	2.15191		ORY44552.1	not specific to flagelated fungi	3.36204	0.639689	0.0705597	0.0296109	0.024704	0.0105984	0.102896	0.0425346
ORY49986.1	not specific to flagelated fungi	2.38331	0.529342	26.9635	1.44659	118.912	2.07886	65.2967	1.82149		ORY44857.1	not specific to flagelated fungi	5.66709	0.823936	5.13634	0.787909	1.90415	0.463019	3.43895	0.64728
ORY51883.1	not specific to flagelated fungi	2.51836	0.546341	188.569	2.27777	881.027	2.94548	443.42	2.64779		ORY45309.1	not specific to flagelated fungi	0.273941	0.105149	0.255033	0.0986551	1.44411	0.388121	0.760483	0.245632
ORY40712.1	not specific to flagelated fungi	2.54184	0.549229	20.6077	1.33461	330.025	2.51986	226.262	2.35653		ORY45342.1	not specific to flagelated fungi	6.33922	0.86565	1.14566	0.331562	11.6298	1.1014	17.4832	1.26678
ORY46006.1	not specific to flagelated fungi	2.55849	0.551266	3.47798	0.651082	11.2518	1.0882	29.8764	1.48963		ORY45359.1	not specific to flagelated fungi	0.371864	0.137311	0.196079	0.07776	0.847589	0.266605	0.774152	0.248991
ORY51280.1	not specific to flagelated fungi	2.5631	0.551827	33.4938	1.53774	265.58	2.42583	176.316	2.24875		ORY45364.1	not specific to flagelated fungi	3.74829	0.676537	2.34345	0.524195	4.76742	0.760981	2.34132	0.523919
ORY49508.1	not specific to flagelated fungi	2.60234	0.556585	0.517003	0.180987	1.89719	0.461977	3.9254	0.692441		ORY46006.1	not specific to flagelated fungi	5.60174	0.819659	0.341197	0.127493	3.3524	0.638728	22.8358	1.37723
ORY40436.1	not specific to flagelated fungi	2.63516	0.560524	196.839	2.29631	649.029	2.81293	319.04	2.5052		ORY47215.1	not specific to flagelated fungi	5.71189	0.826845	0.29711	0.112977	0.050546	0.0214151	0.217685	0.085535
ORY36018.1	not specific to flagelated fungi	2.67301	0.565022	6.06719	0.849246	3.20607	0.623876	16.6097	1.24575		ORY52514.1	not specific to flagelated fungi	0.294944	0.112251	0.456905	0.163431	1.1631	0.335076	1.38779	0.377996
ORY46148.1	not specific to flagelated fungi	2.86263	0.586883	24.3895	1.40465	112.618	2.05545	87.4421	1.94666		ORY53119.1	not specific to flagelated fungi	0.432255	0.15602	0	0	0.121122	0.0496529	27.8049	1.45947
ORY38174.1	not specific to flagelated fungi	2.89369	0.590361	25.7269	1.42695	132.146	2.12433	96.4685	1.98886		ORY38437.1	not specific to flagelated fungi	14.2976	1.18462	0.0324865	0.0138844	1.17666	0.33779	252.437	2.40387
ORY37650.1	not specific to flagelated fungi	2.90426	0.591539	150.054	2.17913	640.167	2.80697	325.24	2.51354		ORY39868.1	not specific to flagelated fungi	2.81783	0.581816	0.044863	0.0190594	6.46772	0.873188	22.5124	1.3713
ORY46586.1	not specific to flagelated fungi	2.90578	0.591708	26.217	1.43484	36.7142	1.5765	63.5774	1.81008		ORY41051.1	not specific to flagelated fungi	7.31157	0.919683	0.0416115	0.0177058	0.37581	0.138559	256.555	2.41087
ORY39606.1	not specific to flagelated fungi	2.90808	0.591963	154.199	2.19089	451.097	2.65523	253.938	2.40643		ORY42362.1	not specific to flagelated fungi	75.3749	1.88295	22.93	1.37894	115.968	2.06807	129.204	2.11463
ORY49437.1	not specific to flagelated fungi	2.9802	0.599905	83.657	1.92766	429.652	2.63413	334.929	2.52625		ORY50750.1	not specific to flagelated fungi	1.83042	0.451851	0.0991293	0.0410488	15.5638	1.21916	7.47843	0.928316
ORY44693.1	not specific to flagelated fungi	2.9903	0.601006	43.6404	1.64973	507.918	2.70665	370.19	2.5696		ORY50751.1	not specific to flagelated fungi	33.7564	1.54104	18.2503	1.28444	13.0014	1.14617	8.50307	0.977864
ORY51606.1	not specific to flagelated fungi	3.08	0.61066	30.5177	1.49855	29.1813	1.47974	17.9384	1.27734		ORY53406.1	not specific to flagelated fungi	1.38179	0.376904	0.839404	0.264677	1.72225	0.434928	2.05759	0.48538
ORY49126.1	not specific to flagelated fungi	3.09814	0.612587	48.8244	1.69744	47.9085	1.68938	74.8625	1.88003		ORY39086.1	not specific to flagelated fungi	4.17163	0.713627	6.34971	0.86627	19.87	1.31952	15.6645	1.22179
ORY47698.1	not specific to flagelated fungi	3.19916	0.623162	28.6106	1.47145	62.2762	1.80124	58.287	1.77296		ORY44919.1	not specific to flagelated fungi	2.39474	0.530807	0.755021	0.244282	15.0823	1.20635	5.50728	0.813399
ORY29887.1	not specific to flagelated fungi	3.24797	0.628181	9.77857	1.03256	40.0221	1.61302	40.9295	1.62252		ORY49437.1	not specific to flagelated fungi	24.3384	1.40378	1.11488	0.325285	172.992	2.24053	209.954	2.32419
ORY39039.1	not specific to flagelated fungi	3.25262	0.628657	6.35813	0.866767	5.22047	0.793823	19.5948	1.31376		ORY53010.1	not specific to flagelated fungi	30.4453	1.49756	5.52933	0.814869	116.965	2.07175	116.198	2.06892
ORY42819.1	not specific to flagelated fungi	3.45475	0.648823	43.6955	1.65026	271.007	2.43458	308.82	2.49111		ORY25384.1	not specific to flagelated fungi	118.179	2.0762	149.228	2.17675	45.2852	1.66544	99.9903	2.00428
ORY38524.1	not specific to flagelated fungi	3.66744	0.669079	82.144	1.91983	110.17	2.04599	44.6022	1.65899		ORY28398.1	not specific to flagelated fungi	16.7715	1.24972	25.9538	1.43062	8.86872	0.994261	22.8479	1.37745
ORY50397.1	not specific to flagelated fungi	3.70748	0.672788	13.1781	1.15162	15.9583	1.22938	22.8001	1.37658		ORY30465.1	not specific to flagelated fungi	0.491022	0.173484	0.891186	0.276734	2.06835	0.486905	0.898259	0.278355
ORY37052.1	not specific to flagelated fungi	3.9443	0.694105	75.0639	1.88118	935.552	2.97153	588.172	2.77024		ORY37464.1	not specific to flagelated fungi	1749.42	3.24314	1326.7	3.1231	3348.82	3.52502	2569.95	3.41009
ORY51456.1	not specific to flagelated fungi	3.99522	0.698555	3.2369	0.627049	181.83	2.26205	48.0405	1.69056		ORY38524.1	not specific to flagelated fungi	57.1246	1.76436	71.0597	1.85769	94.8367	1.98153	50.8169	1.71447
ORY38604.1	not specific to flagelated fungi	4.24524	0.719765	176.897	2.25017	268.283	2.43021	155.835	2.19544		ORY38604.1	not specific to flagelated fungi	303.627	2.48377	304.774	2.4854	437.815	2.64228	276.471	2.44322
ORY43142.1	not specific to flagelated fungi	4.30936	0.725042	31.7569	1.5153	57.8878	1.77003	94.9335	1.98197		ORY40254.1	not specific to flagelated fungi	155.833	2.19544	154.55	2.19187	289.741	2.46351	78.9863	1.90302
ORY48447.1	not specific to flagelated fungi	4.33453	0.727097	52.7865	1.73067	174.364	2.24394	196.819	2.29627		ORY44693.1	not specific to flagelated fungi	103.221	2.01796	21.0677	1.34376	403.291	2.60669	465.638	2.66898
ORY43008.1	not specific to flagelated fungi	4.64731	0.751842	243.078	2.38753	251.896	2.40294	212.304	2.329		ORY49986.1	not specific to flagelated fungi	35.6285	1.56382	34.6613	1.5522	98.8414	1.99931	46.3981	1.67576
ORY27862.1	not specific to flagelated fungi	4.71218	0.756802	31.1642	1.50737	38.9564	1.60159	43.8348	1.65162		ORY50924.1	not specific to flagelated fungi	32.3794	1.52348	39.6092	1.60862	69.9433	1.85091	49.6378	1.70447
ORY36183.1	not specific to flagelated fungi	4.83349	0.765929	5.85114	0.835763	113.474	2.05871	288.305	2.46136		ORY51007.1	not specific to flagelated fungi	5.31363	0.800279	4.80017	0.76344	15.5509	1.21882	11.7536	1.10563
ORY50484.1	not specific to flagelated fungi	5.4071	0.806662	57.3655	1.76616	85.096	1.93498	131.225	2.12132		ORY45274.1	not specific to flagelated fungi	2.9071	0.591854	12.2415	1.12194	5.24701	0.795672	5.04408	0.781331
ORY32443.1	not specific to flagelated fungi	5.42244	0.8077	38.64	1.59813	52.6625	1.72967	54.016	1.74049		ORY36860.1	not specific to flagelated fungi	3.80144	0.681371	0.353227	0.131371	0.606597	0.205907	121.233	2.08719
ORY39335.1	not specific to flagelated fungi	5.74216	0.828799	55.0981	1.74895	96.7214	1.98999	88.9079	1.9538		ORY46148.1	not specific to flagelated fungi	31.735	1.51501	24.8832	1.41302	128.714	2.11299	59.7219	1.78335
ORY40429.1	not specific to flagelated fungi	5.81474	0.833449	46.7452	1.67893	80.1878	1.90949	80.1132	1.90909		ORY46586.1	not specific to flagelated fungi	22.4115	1.36943	10.1324	1.04659	33.9624	1.5436	21.5528	1.3532
ORY31173.1	not specific to flagelated fungi	6.21938	0.8585	0.778357	0.250019	2.7268	0.571337	8.5793	0.981334		ORY50072.1	not specific to flagelated fungi	24.0291	1.39844	2.88357	0.589231	60.9947	1.79235	70.2286	1.85265
ORY38751.1	not specific to flagelated fungi	6.27998	0.86213	0.337247	0.126212	0.155715	0.0628506	5.81195	0.833272		ORY50484.1	not specific to flagelated fungi	67.5548	1.83604	12.1886	1.1202	115.489	2.06628	132.069	2.12408
ORY46871.1	not specific to flagelated fungi	7.24385	0.91613	5.88436	0.837864	5.07288	0.783395	24.1152	1.39994		ORY23317.1	not specific to flagelated fungi	17.2079	1.26026	21.9804	1.36136	20.8264	1.33898	18.1964	1.28322
ORY48205.1	not specific to flagelated fungi	7.58437	0.933708	9.87479	1.03642	10.1879	1.04875	15.3015	1.21223		ORY23467.1	not specific to flagelated fungi	36.2807	1.57148	47.0377	1.68158	58.9069	1.77748	47.4614	1.6854
ORY45594.1	not specific to flagelated fungi	7.69646	0.939343	104.592	2.02363	724.791	2.86081	318.949	2.50508		ORY52468.1	not specific to flagelated fungi	0.322599	0.121428	0.21686	0.0852405	0.32287	0.121517	6.85602	0.895202
ORY38116.1	not specific to flagelated fungi	8.10787	0.959417	1.3374	0.368733	6.33102	0.865165	15.4275	1.21557		ORY40437.1	not specific to flagelated fungi	0.609766	0.206763	0.091246	0.0379227	18.8646	1.29808	17.7206	1.27232
ORY53222.1	not specific to flagelated fungi	8.26775	0.966975	86.8678	1.94383	167.595	2.22684	126.513	2.10555		ORY39335.1	not specific to flagelated fungi	67.6631	1.83672	15.0461	1.20537	62.2908	1.80134	120.41	2.08426
ORY44002.1	not specific to flagelated fungi	8.60353	0.982431	0.170759	0.0684675	0.962644	0.292841	2.78408	0.57796		ORY38171.1	not specific to flagelated fungi	136.099	2.13703	58.7244	1.77615	69.5961	1.84878	133.618	2.1291
ORY52703.1	not specific to flagelated fungi	9.0649	1.00281	6.5289	0.876731	7.93477	0.951084	10.1028	1.04543		ORY43459.1	not specific to flagelated fungi	72.5327	1.86648	29.335	1.48194	79.7161	1.90696	142.288	2.15621
ORY44359.1	not specific to flagelated fungi	9.17348	1.00747	509.589	2.70807	690.512	2.8398	617.05	2.79102		ORY44455.1	not specific to flagelated fungi	69.4099	1.84763	13.3672	1.15737	64.5512	1.81658	211.537	2.32743
ORY39116.1	not specific to flagelated fungi	9.37824	1.01612	66.8502	1.83155	1014.54	3.0067	759.822	2.88128		ORY51125.1	not specific to flagelated fungi	42.3657	1.63715	18.2793	1.28509	39.418	1.60657	90.5989	1.96189
ORY50416.1	not specific to flagelated fungi	9.43992	1.0187	46.0123	1.67221	36.4915	1.57393	24.8166	1.4119		ORY38749.1	not specific to flagelated fungi	1.34946	0.370969	0.981024	0.29689	0.390552	0.143187	0.251968	0.0975931
ORY47393.1	not specific to flagelated fungi	10.1254	1.04632	99.7623	2.0033	425.345	2.62976	427.014	2.63146		ORY46871.1	not specific to flagelated fungi	4.40843	0.733071	1.83852	0.453092	0.598326	0.203665	6.95039	0.900388
ORY50751.1	not specific to flagelated fungi	10.2	1.04922	24.7457	1.4107	9.94653	1.03928	18.6244	1.2928		ORY39267.1	not specific to flagelated fungi	3.20242	0.6235	1.64592	0.422576	14.0734	1.17821	7.2676	0.91738
ORY28706.1	not specific to flagelated fungi	10.7691	1.07074	90.2141	1.96006	66.1435	1.827	56.2671	1.75791		ORY48470.1	not specific to flagelated fungi	4.2342	0.71885	0.0512545	0.0217079	0.942282	0.288312	2.25317	0.512307
ORY22261.1	not specific to flagelated fungi	11.759	1.10582	166.647	2.2244	973.356	2.98872	410.972	2.61487		ORY50698.1	not specific to flagelated fungi	20.1499	1.32531	0.0402717	0.0171468	5.78956	0.831842	16.5633	1.24461
ORY44455.1	not specific to flagelated fungi	12.492	1.13008	125.41	2.10178	194.39	2.2909	114.446	2.06238		ORY37942.1	not specific to flagelated fungi	4.41191	0.733351	0.927024	0.284887	9.19631	1.00844	14.6881	1.19557
ORY38171.1	not specific to flagelated fungi	12.5122	1.13073	215.582	2.33562	235.472	2.37378	227.278	2.35846		ORY47827.1	not specific to flagelated fungi	1.11427	0.325161	0.247692	0.0961073	3.68831	0.671017	3.63441	0.665994
ORY49838.1	not specific to flagelated fungi	13.1445	1.15059	299.56	2.47793	622.796	2.79504	544.589	2.73687		ORY41248.1	not specific to flagelated fungi	6.12079	0.852528	0.448348	0.160873	21.176	1.34588	23.3213	1.38599
ORY42362.1	not specific to flagelated fungi	13.4247	1.15911	126.211	2.10452	246.325	2.39327	263.664	2.42269		ORY53826.1	not specific to flagelated fungi	13.171	1.1514	0.779867	0.250388	38.0953	1.59212	33.4924	1.53772
ORY43459.1	not specific to flagelated fungi	13.578	1.1637	151.169	2.18233	225.006	2.35412	195.046	2.29236		ORY48183.1	not specific to flagelated fungi	20.5878	1.33421	9.21855	1.00939	40.1142	1.61399	41.2837	1.62617
ORY51125.1	not specific to flagelated fungi	14.365	1.18653	143.989	2.16134	177.09	2.25064	154.941	2.19296		ORY39277.1	not specific to flagelated fungi	41.0006	1.62326	16.2887	1.23776	122.944	2.09323	92.0176	1.96856
ORY38831.1	not specific to flagelated fungi	14.5508	1.19175	36.643	1.57568	20.0797	1.32386	66.044	1.82636		ORY53132.1	not specific to flagelated fungi	52.7711	1.73055	4.61638	0.749456	127.452	2.10874	154.438	2.19156
ORY50694.1	not specific to flagelated fungi	15.1701	1.20871	71.4088	1.85979	78.7888	1.90194	122.795	2.0927		ORY51911.1	not specific to flagelated fungi	25.9622	1.43076	12.6002	1.13355	46.3841	1.67563	50.2757	1.70991
ORY46783.1	not specific to flagelated fungi	17.0323	1.25605	119.524	2.08107	96.2454	1.98787	88.5495	1.95206		ORY53671.1	not specific to flagelated fungi	28.9414	1.47627	3.14279	0.617292	83.3847	1.92626	69.389	1.8475
ORY47215.1	not specific to flagelated fungi	17.4311	1.26555	0.261128	0.100759	0.0227375	0.00976418	0.522653	0.182601		ORY43873.1	not specific to flagelated fungi	5.3404	0.802116	4.94264	0.77398	11.3875	1.09298	5.6578	0.823331
ORY37477.1	not specific to flagelated fungi	20.1851	1.32603	51.3295	1.71875	41.5376	1.62877	27.4776	1.4545		ORY22819.1	not specific to flagelated fungi	0.196873	0.0780479	0.346175	0.129102	0.540153	0.187564	1.40563	0.381229
ORY29939.1	not specific to flagelated fungi	24.1896	1.40122	3.96245	0.695696	4.15661	0.712364	14.1812	1.18131		ORY40245.1	not specific to flagelated fungi	3.47678	0.650965	0.831138	0.262721	8.24576	0.965943	12.1231	1.11804
ORY37464.1	not specific to flagelated fungi	24.672	1.40946	1279.73	3.10746	2123.44	3.32724	2183.51	3.33935		ORY35255.1	not specific to flagelated fungi	2.801	0.579897	0	0	0.158398	0.0638579	17.1514	1.25891
ORY47635.1	not specific to flagelated fungi	27.829	1.45983	9.14904	1.00643	12.8133	1.1403	11.7707	1.10622		ORY38831.1	not specific to flagelated fungi	9.72574	1.03043	5.19759	0.792223	7.47408	0.928093	1.5016	0.398217
ORY47366.1	not specific to flagelated fungi	29.0333	1.4776	257.911	2.41315	906.553	2.95787	1257.29	3.09978		ORY42033.1	not specific to flagelated fungi	0.712023	0.23351	0.037076	0.0158106	0.787016	0.252129	26.573	1.44048
ORY44460.1	not specific to flagelated fungi	29.2702	1.48102	6.51224	0.87577	4.00571	0.699466	4.85338	0.767406		ORY42566.1	not specific to flagelated fungi	1.15938	0.33433	1.17811	0.338079	3.98617	0.697767	20.5638	1.33373
ORY53008.1	not specific to flagelated fungi	29.5011	1.48431	14.9585	1.20299	8.82084	0.992149	21.8992	1.35982		ORY46826.1	not specific to flagelated fungi	8.11403	0.95971	4.86144	0.768004	28.5777	1.47096	16.2159	1.23593
ORY44552.1	not specific to flagelated fungi	29.956	1.49074	0.502488	0.176811	0.0403283	0.0171704	0.764231	0.246556		ORY48205.1	not specific to flagelated fungi	5.52908	0.814852	5.46398	0.8105	13.3801	1.15776	1.5649	0.409071
ORY28398.1	not specific to flagelated fungi	31.6299	1.51362	55.6234	1.753	27.8205	1.4597	42.7105	1.64059		ORY49536.1	not specific to flagelated fungi	0.449663	0.161267	0.527972	0.184115	0.760999	0.245759	0.513684	0.180035
ORY40990.1	not specific to flagelated fungi	32.4426	1.5243	9.63868	1.02689	10.7419	1.06974	14.5393	1.19143		ORY52480.1	not specific to flagelated fungi	1.11997	0.32633	0.097685	0.0404777	2.81999	0.582062	23.2774	1.3852
ORY50698.1	not specific to flagelated fungi	36.1152	1.56955	0.612725	0.20756	8.9444	0.997578	21.3361	1.34901		ORY30300.1	not specific to flagelated fungi	0.439626	0.15825	0.011541	0.00498349	2.79479	0.579188	12.1465	1.11881
ORY53075.1	not specific to flagelated fungi	39.2858	1.60515	132.217	2.12456	5317.23	3.72577	2480.86	3.39478		ORY36702.1	not specific to flagelated fungi	2.08318	0.488999	1.07153	0.316291	1.53173	0.403417	35.2097	1.55882
ORY40254.1	not specific to flagelated fungi	41.2288	1.62561	105.941	2.02914	261.557	2.41922	192.254	2.28613		ORY36918.1	not specific to flagelated fungi	0.375626	0.1385	0.0553807	0.0234091	0.038198	0.0162802	17.9959	1.27866
ORY25384.1	not specific to flagelated fungi	42.9506	1.64297	91.3224	1.96531	35.8361	1.56627	55.8467	1.75471		ORY38770.1	not specific to flagelated fungi	0.0676005	0.0284088	0	0	0	0	4.00396	0.699314
ORY49604.1	not specific to flagelated fungi	49.0639	1.69952	388.676	2.5907	2585.87	3.41277	2648.73	3.4232		ORY46917.1	not specific to flagelated fungi	2.46606	0.539836	0.643642	0.215807	0.278275	0.106624	53.8556	1.73922
ORY29443.1	not specific to flagelated fungi	49.4752	1.70308	218.639	2.34171	329.307	2.51892	375.249	2.57548		ORY47863.1	not specific to flagelated fungi	0.117763	0.0483496	0.0183415	0.00789344	0.634078	0.213273	4.54778	0.744119
ORY53076.1	not specific to flagelated fungi	52.2182	1.72606	246.449	2.39349	4658.64	3.66835	2866.97	3.45757		ORY40712.1	not specific to flagelated fungi	33.0735	1.53242	2.24063	0.510629	263.612	2.42261	387.07	2.58891
ORY26455.1	not specific to flagelated fungi	67.4318	1.83526	256.795	2.41127	347.96	2.54278	405.946	2.60954		ORY40713.1	not specific to flagelated fungi	4.27161	0.721944	0.274589	0.10537	49.1698	1.70044	88.033	1.94955
ORY48490.1	not specific to flagelated fungi	67.8505	1.83791	69.975	1.85111	252.947	2.40474	23.1829	1.38351		ORY53076.1	not specific to flagelated fungi	488.463	2.68972	39.6521	1.60908	3735.31	3.57244	8572.27	3.93315
ORY37781.1	not specific to flagelated fungi	85.6652	1.93784	0.437887	0.157725	1.61539	0.417537	1.1645	0.335358		ORY43375.1	not specific to flagelated fungi	8.65321	0.984672	0.0154605	0.00666303	0.427806	0.154669	8.97408	0.998873
ORY36205.1	not specific to flagelated fungi	104.966	2.02517	3890.4	3.59011	2438.24	3.38725	2532.11	3.40365		ORY53075.1	not specific to flagelated fungi	343.058	2.53663	19.3188	1.3079	3276.64	3.51556	7031.84	3.84713
ORY47818.1	not specific to flagelated fungi	107.686	2.03617	4.93542	0.773452	30.9749	1.50481	28.7665	1.47373		ORY43060.1	not specific to flagelated fungi	2.18259	0.50278	0.532105	0.185289	71.6674	1.86134	32.423	1.52405
ORY41093.1	not specific to flagelated fungi	115.833	2.06757	10.4098	1.05728	3.28233	0.631681	6.88243	0.89666		ORY38424.1	not specific to flagelated fungi	1.30612	0.362883	0.363349	0.134607	28.5617	1.47073	19.4248	1.31016
ORY44005.1	not specific to flagelated fungi	130.765	2.1198	688.598	2.8386	534.363	2.72865	456.544	2.66043		ORY38840.1	not specific to flagelated fungi	0.257163	0.0993916	0.074235	0.0310993	8.34792	0.970715	4.48027	0.738802
ORY43082.1	not specific to flagelated fungi	163.411	2.21593	1723.13	3.23657	2173.89	3.33744	2057.64	3.31358		ORY42282.1	not specific to flagelated fungi	0.117422	0.0482172	0.101604	0.0420255	3.94673	0.694318	3.62643	0.665246
ORY40209.1	not specific to flagelated fungi	229.672	2.36299	14.6132	1.19349	10.289	1.05265	23.3659	1.38678		ORY52066.1	not specific to flagelated fungi	0.347523	0.129536	0.445361	0.159976	7.53108	0.931004	4.67282	0.753799
ORY42325.1	not specific to flagelated fungi	1103.52	3.04317	1232.19	3.09103	1079.63	3.03368	858.553	2.93427		ORY43822.1	not specific to flagelated fungi	0.219922	0.0863319	0.072103	0.0302365	4.8346	0.766011	3.64352	0.666847
ORY38117.1	not specific to flagelated fungi	1195.31	3.07784	14.538	1.1914	6.1781	0.85601	7.49702	0.929267		ORY46935.1	not specific to flagelated fungi	1.48506	0.395336	0.122418	0.0501548	5.65208	0.822958	36.4751	1.57374
ORY32409.1	not specific to flagelated fungi	2093.44	3.32107	2821.07	3.45057	1255.74	3.09924	1079.29	3.03354		ORY43129.1	not specific to flagelated fungi	3.01695	0.603896	1.10023	0.322268	4.90267	0.771049	10.211	1.04964
ORY52512.1	not specific to flagelated fungi	0	0	0.10844	0.0447122	12.404	1.12723	5.92936	0.840693		ORY49777.1	not specific to flagelated fungi	0.166291	0.0668068	0.00545067	0.00236077	0.136291	0.0554894	8.52888	0.979042
ORY42020.1	not specific to flagelated fungi	0	0	0.0868233	0.036159	2.95075	0.59668	5.74373	0.8289
ORY53581.1	not specific to flagelated fungi	0	0	0.0487183	0.0206589	0.505684	0.177734	3.41031	0.64447
ORY37079.1	not specific to flagelated fungi	0	0	0.088375	0.0367786	6.31973	0.864495	8.81008	0.991673
ORY31504.1	not specific to flagelated fungi	0	0	0.037273	0.0158931	4.68107	0.75443	1.55409	0.407236
ORY41571.1	not specific to flagelated fungi	0	0	0.01698	0.00731241	0.960063	0.29227	0.346815	0.129308
ORY47048.1	not specific to flagelated fungi	0	0	0.136697	0.0556446	0.791313	0.253172	15.816	1.22572
ORY39934.1	not specific to flagelated fungi	0	0	0	0	0.69564	0.229334	2.67998	0.565845
ORY36922.1	not specific to flagelated fungi	0	0	0.171831	0.0688651	1.52751	0.402692	8.54252	0.979663
ORY37220.1	not specific to flagelated fungi	0	0	0.14266	0.0579169	26.2249	1.43497	7.13634	0.910429
ORY37005.1	not specific to flagelated fungi	0	0	0.042666	0.0181452	10.3297	1.05422	4.40363	0.732685
ORY45289.1	not specific to flagelated fungi	0	0	0.172138	0.0689787	8.10339	0.959203	2.17565	0.501833
ORY31175.1	not specific to flagelated fungi	0	0	0.463792	0.165479	13.1665	1.15126	1.36187	0.373256
ORY47352.1	not specific to flagelated fungi	0	0	0.122	0.0499927	14.6053	1.19327	11.335	1.09114
ORY48585.1	not specific to flagelated fungi	0	0	0.251124	0.0973004	29.6798	1.48685	7.75839	0.942424
